# Supplementary material for: 3,4-Dimeth­oxy-N-(4-nitro­benzyl­idene)­aniline
Source: Acta Crystallogr Sect E Struct Rep Online. 2008 Oct 9;64(Pt 11):o2087. doi: 10.1107/S1600536808032042 (PMC2959688; doi:10.1107/S1600536808032042)
Supplement: Supplementary file 1 [file e-64-o2087-sup1.cif]

##############################################################################
###                                                                        ###
###        Electronic paper (Acta Crystallographica Section E)             ###
###                                                                        ###
##############################################################################
#                                                                            #
# This CIF contains the data in a paper accepted for publication in Acta     #
# Crystallographica Section E. It conforms to the requirements of Notes      #
# for Authors for Section E, and has been peer reviewed under the auspices   #
# of the IUCr Commission on Journals.                                        #
#                                                                            #
# Full details of the Crystallographic Information File format               #
# are given in the paper "The Crystallographic Information File (CIF):       #
# a New Standard Archive File for Crystallography" by S. R. Hall, F. H.      #
# Allen and I. D. Brown [Acta Cryst. (1991), A47, 655-685].                  #
#                                                                            #
# The current version of the core CIF dictionary is obtainable from          #
# ftp://ftp.iucr.org/pub/cif_core.dic. The current version number is 2.4.    #
#                                                                            #
# Software is freely available for graphical display of the structure(s) in  #
# this CIF.  For information consult the CIF home page http://www.iucr.org/  #
# cif/home.html                                                              #
#                                                                            #
# This file may be used for bona fide research purposes within the           #
# scientific community so long as proper attribution is given to the journal # 
# article from which it was obtained.                                        #
#                                                                            #
##############################################################################
                                             
data_global
_audit_creation_method     'PLATON <TABLE ACC> option'
_journal_date_recd_electronic     2008-09-28
_journal_date_accepted     2008-10-06
_journal_name_full     'Acta Crystallographica, Section E'
_journal_year     2008
_journal_volume     64
_journal_issue     11
_journal_page_first     o2087
_journal_page_last     o2087
_journal_paper_category     QO
_journal_coeditor_code     TK2312
_publ_contact_author_name     'Dr Mehmet Akkurt'
_publ_contact_author_address
;
Department of Physics
Faculty of Arts and Sciences
Erciyes University
38039 Kayseri
Turkey
;
_publ_contact_author_email     'akkurt@erciyes.edu.tr'
_publ_contact_author_fax     '+90-352-4374933'
_publ_contact_author_phone     '+90-352-4374901 ext. 33106'
_publ_section_title
;
3,4-Dimethoxy-<i>N</i>-(4-nitrobenzylidene)aniline
;
loop_
    _publ_author_name
    _publ_author_address
    'Mehmet Akkurt'
;
Department of Physics
Faculty of Arts and Sciences
Erciyes University
38039 Kayseri
Turkey
;
    'Aliasghar Jarrahpour'
;
Department of Chemistry
College of Sciences
Shiraz University
71454 Shiraz
Iran
;
    'Malihe Aye'
;
Department of Chemistry
College of Sciences
Shiraz University
71454 Shiraz
Iran
;
    'Mustafa Gen\,caslan'
;
Department of Physics
Faculty of Arts and Sciences
Erciyes University
38039 Kayseri
Turkey
;
    'Orhan B\"uy\"ukg\"ung\"or'
;
Department of Physics
Faculty of Arts and Sciences
Ondokuz May\?is University
55139 Samsun
Turkey
;
data_I
_chemical_name_systematic
;
3,4-Dimethoxy-<i>N</i>-(4-nitrobenzylidene)aniline
;
_chemical_name_common     ?
_chemical_formula_moiety     'C15 H14 N2 O4'
_chemical_formula_sum     'C15 H14 N2 O4'
_chemical_formula_structural     ?
_chemical_formula_iupac     'C15 H14 N2 O4'
_chemical_formula_weight     286.28
_chemical_melting_point     ?
_symmetry_cell_setting     monoclinic
_symmetry_space_group_name_H-M     'P 21/c'
_symmetry_space_group_name_Hall     '-P 2ybc'
loop_
    _symmetry_equiv_pos_site_id
    _symmetry_equiv_pos_as_xyz
    1 x,y,z
    2 -x,1/2+y,1/2-z
    3 -x,-y,-z
    4 x,1/2-y,1/2+z
_cell_length_a     7.9536(4)
_cell_length_b     8.2258(3)
_cell_length_c     21.3418(10)
_cell_angle_alpha     90
_cell_angle_beta     96.125(4)
_cell_angle_gamma     90
_cell_volume     1388.31(11)
_cell_formula_units_Z     4
_cell_measurement_reflns_used     11667
_cell_measurement_theta_min     1.92
_cell_measurement_theta_max     27.25
_cell_measurement_temperature     296
_cell_special_details
;
;
_exptl_crystal_description     prism
_exptl_crystal_colour     brown
_exptl_crystal_size_max     0.25
_exptl_crystal_size_mid     0.21
_exptl_crystal_size_min     0.18
_exptl_crystal_size_rad     ?
_exptl_crystal_density_diffrn     1.370
_exptl_crystal_density_meas     ?
_exptl_crystal_density_method     'not measured'
_exptl_crystal_F_000     600
loop_
    _exptl_crystal_face_index_h
    _exptl_crystal_face_index_k
    _exptl_crystal_face_index_l
    _exptl_crystal_face_perp_dist
    0 0 -1 0.0950
    2 -5 3 0.0950
    -3 7 -5 0.1060
    7 1 -2 0.0810
    -7 -2 2 0.1250
    1 -6 0 0.0910
    -1 3 4 0.1420
    0 0 1 0.1400
    0 3 4 0.1220
    3 -2 8 0.1270
    1 7 2 0.0970
    7 -1 2 0.0840
    2 1 -7 0.0420
    -3 -2 9 0.1250
    -1 -4 6 0.0880
    -1 -1 -6 0.1150
_exptl_absorpt_coefficient_mu     0.101
_exptl_absorpt_correction_type     integration
_exptl_absorpt_process_details     '(X-RED32; Stoe & Cie, 2002)'
_exptl_absorpt_correction_T_min     0.975
_exptl_absorpt_correction_T_max     0.982
_exptl_special_details
;
;
_diffrn_ambient_temperature     296
_diffrn_radiation_type     'Mo K\a'
_diffrn_radiation_wavelength     0.71073
_diffrn_radiation_monochromator     'plane graphite'
_diffrn_measurement_device_type     'Stoe IPDS II'
_diffrn_measurement_device     '2-circle goniometer'
_diffrn_measurement_method     \w
_diffrn_detector_area_resol_mean     6.67
_diffrn_reflns_number     14598
_diffrn_reflns_av_R_equivalents     0.038
_diffrn_reflns_av_sigmaI/netI     0.030
_diffrn_reflns_theta_min     1.9
_diffrn_reflns_theta_max     26.5
_diffrn_reflns_theta_full     26.5
_diffrn_measured_fraction_theta_max     1.000
_diffrn_measured_fraction_theta_full     1.000
_diffrn_reflns_limit_h_min     -9
_diffrn_reflns_limit_h_max     9
_diffrn_reflns_limit_k_min     -10
_diffrn_reflns_limit_k_max     10
_diffrn_reflns_limit_l_min     -26
_diffrn_reflns_limit_l_max     26
_diffrn_reflns_reduction_process
;
;
_diffrn_standards_number     0
_diffrn_standards_interval_count     .
_diffrn_standards_interval_time     .
_diffrn_standards_decay_%     ?
_refine_special_details
;
Refinement on <i>F</i>^2^ for ALL reflections except those flagged by the user
for potential systematic errors. Weighted <i>R</i>-factors <i>wR</i> and all
goodnesses of fit <i>S</i> are based on <i>F</i>^2^, conventional
<i>R</i>-factors <i>R</i> are based on <i>F</i>, with <i>F</i> set to zero for
negative <i>F</i>^2^. The observed criterion of <i>F</i>^2^ > \s(<i>F</i>^2^)
is used only for calculating -<i>R</i>-factor-obs <i>etc</i>. and is not
relevant to the choice of reflections for refinement. <i>R</i>-factors based
on <i>F</i>^2^ are statistically about twice as large as those based on
<i>F</i>, and <i>R</i>-factors based on ALL data will be even larger.
;
_reflns_number_total     2880
_reflns_number_gt     1797
_reflns_threshold_expression     I>2\s(I)
_refine_ls_structure_factor_coef     Fsqd
_refine_ls_matrix_type     full
_refine_ls_R_factor_all     0.077
_refine_ls_R_factor_gt     0.040
_refine_ls_wR_factor_gt     0.103
_refine_ls_wR_factor_ref     0.120
_refine_ls_goodness_of_fit_ref     0.83
_refine_ls_restrained_S_all     0.83
_refine_ls_number_reflns     2880
_refine_ls_number_parameters     191
_refine_ls_number_restraints     0
_refine_ls_number_constraints     ?
_refine_ls_hydrogen_treatment     constr
_refine_ls_weighting_scheme     calc
_refine_ls_weighting_details
               'calc w = 1/[\s^2^(Fo^2^)+(0.0824P)^2^] where P=(Fo^2^+2Fc^2^)/3'
_atom_sites_solution_hydrogens     geom
_atom_sites_solution_primary     direct
_atom_sites_solution_secondary     difmap
_refine_ls_shift/su_max     ?
_refine_ls_shift/su_max_lt     0.001
_refine_ls_shift/su_mean     0.000
_refine_diff_density_max     0.13
_refine_diff_density_min     -0.12
_refine_ls_extinction_method     'SHELXL97 (Sheldrick, 2008)'
_refine_ls_extinction_coef     0.0071(16)
_refine_ls_extinction_expression     'Fc*=KFc[1+0.001Fc^2^\l^3^/sin(2\q)]^-1/4^'
_refine_ls_abs_structure_details     ?
_refine_ls_abs_structure_Flack     .
loop_
    _atom_type_symbol
    _atom_type_description
    _atom_type_scat_dispersion_real
    _atom_type_scat_dispersion_imag
    _atom_type_scat_source
    O O 0.0106 0.0060 'International Tables Vol C Tables 4.2.6.8 and 6.1.1.4'
    N N 0.0061 0.0033 'International Tables Vol C Tables 4.2.6.8 and 6.1.1.4'
    H H 0.0000 0.0000 'International Tables Vol C Tables 4.2.6.8 and 6.1.1.4'
    C C 0.0033 0.0016 'International Tables Vol C Tables 4.2.6.8 and 6.1.1.4'
_computing_data_collection     'X-AREA (Stoe & Cie, 2002)'
_computing_cell_refinement     'X-AREA (Stoe & Cie, 2002)'
_computing_data_reduction     'X-RED32 (Stoe & Cie, 2002)'
_computing_structure_solution     'SHELXS97 (Sheldrick, 2008)'
_computing_structure_refinement     'SHELXL97 (Sheldrick, 2008)'
_computing_molecular_graphics     'ORTEP-3 (Farrugia, 1997)'
_computing_publication_material     'WinGX (Farrugia, 1999)'
loop_
    _atom_site_type_symbol
    _atom_site_label
    _atom_site_fract_x
    _atom_site_fract_y
    _atom_site_fract_z
    _atom_site_U_iso_or_equiv
    _atom_site_thermal_displace_type
    _atom_site_calc_flag
    _atom_site_refinement_flags
    _atom_site_occupancy
    O O1 0.34730(16) -0.17529(15) 0.28084(6) 0.0633(4) Uani . . 1.000
    O O2 0.14131(16) 0.04285(15) 0.23416(6) 0.0624(4) Uani . . 1.000
    O O3 0.1545(2) 1.09341(17) 0.58860(7) 0.0859(6) Uani . . 1.000
    O O4 0.2133(2) 0.96182(16) 0.67456(6) 0.0775(6) Uani . . 1.000
    N N1 0.2395(2) 0.38177(18) 0.41916(7) 0.0580(5) Uani . . 1.000
    N N2 0.1851(2) 0.96644(18) 0.61754(7) 0.0578(5) Uani . . 1.000
    C C1 0.2679(2) 0.2324(2) 0.38839(8) 0.0524(6) Uani . . 1.000
    C C2 0.3732(2) 0.1113(2) 0.41434(8) 0.0581(6) Uani . . 1.000
    C C3 0.4020(2) -0.0275(2) 0.37992(9) 0.0575(6) Uani . . 1.000
    C C4 0.3240(2) -0.0470(2) 0.31966(8) 0.0509(5) Uani . . 1.000
    C C5 0.2137(2) 0.0741(2) 0.29350(8) 0.0503(6) Uani . . 1.000
    C C6 0.1891(2) 0.2128(2) 0.32730(8) 0.0536(6) Uani . . 1.000
    C C7 0.4578(3) -0.3022(3) 0.30482(11) 0.0780(8) Uani . . 1.000
    C C8 0.0173(3) 0.1542(2) 0.20751(9) 0.0637(7) Uani . . 1.000
    C C9 0.2415(2) 0.3850(2) 0.47827(9) 0.0571(6) Uani . . 1.000
    C C10 0.2237(2) 0.5361(2) 0.51351(8) 0.0520(6) Uani . . 1.000
    C C11 0.1908(2) 0.6842(2) 0.48291(8) 0.0574(6) Uani . . 1.000
    C C12 0.1756(2) 0.8243(2) 0.51682(8) 0.0566(6) Uani . . 1.000
    C C13 0.1945(2) 0.8156(2) 0.58166(8) 0.0492(5) Uani . . 1.000
    C C14 0.2255(2) 0.6721(2) 0.61381(8) 0.0560(6) Uani . . 1.000
    C C15 0.2377(2) 0.5328(2) 0.57890(8) 0.0588(6) Uani . . 1.000
    H H2 0.42540 0.12260 0.45520 0.0700 Uiso calc R 1.000
    H H3 0.47450 -0.10770 0.39770 0.0690 Uiso calc R 1.000
    H H6 0.11900 0.29450 0.30920 0.0640 Uiso calc R 1.000
    H H7A 0.46300 -0.38430 0.27310 0.1170 Uiso calc R 1.000
    H H7B 0.41610 -0.34920 0.34130 0.1170 Uiso calc R 1.000
    H H7C 0.56890 -0.25870 0.31620 0.1170 Uiso calc R 1.000
    H H8A -0.02420 0.11930 0.16580 0.0960 Uiso calc R 1.000
    H H8B 0.06680 0.26030 0.20550 0.0960 Uiso calc R 1.000
    H H8C -0.07470 0.15840 0.23320 0.0960 Uiso calc R 1.000
    H H9 0.25480 0.28770 0.50050 0.0690 Uiso calc R 1.000
    H H11 0.17910 0.68810 0.43910 0.0690 Uiso calc R 1.000
    H H12 0.15290 0.92300 0.49640 0.0680 Uiso calc R 1.000
    H H14 0.23770 0.66920 0.65760 0.0670 Uiso calc R 1.000
    H H15 0.25570 0.43380 0.59960 0.0710 Uiso calc R 1.000
loop_
    _atom_site_aniso_label
    _atom_site_aniso_U_11
    _atom_site_aniso_U_22
    _atom_site_aniso_U_33
    _atom_site_aniso_U_12
    _atom_site_aniso_U_13
    _atom_site_aniso_U_23
    O1 0.0634(8) 0.0591(7) 0.0660(8) 0.0120(6) 0.0008(6) -0.0126(6)
    O2 0.0720(8) 0.0637(8) 0.0490(7) 0.0131(6) -0.0053(6) -0.0096(6)
    O3 0.1359(14) 0.0530(8) 0.0664(9) 0.0118(8) -0.0004(9) 0.0023(7)
    O4 0.1171(12) 0.0690(9) 0.0466(8) -0.0019(8) 0.0094(8) -0.0067(7)
    N1 0.0677(10) 0.0568(9) 0.0489(9) -0.0007(7) 0.0037(7) -0.0073(7)
    N2 0.0698(10) 0.0533(9) 0.0501(9) -0.0024(7) 0.0059(7) -0.0002(7)
    C1 0.0570(10) 0.0523(10) 0.0483(9) -0.0023(8) 0.0075(8) -0.0046(8)
    C2 0.0580(10) 0.0687(12) 0.0467(10) 0.0004(9) 0.0009(8) -0.0034(9)
    C3 0.0532(10) 0.0606(11) 0.0581(11) 0.0081(8) 0.0033(8) 0.0016(9)
    C4 0.0490(9) 0.0505(9) 0.0538(10) 0.0010(8) 0.0081(8) -0.0052(8)
    C5 0.0511(10) 0.0546(10) 0.0451(9) -0.0018(8) 0.0045(7) -0.0038(8)
    C6 0.0606(11) 0.0525(10) 0.0475(9) 0.0049(8) 0.0055(8) -0.0008(8)
    C7 0.0742(14) 0.0677(13) 0.0899(16) 0.0252(11) -0.0007(12) -0.0115(11)
    C8 0.0767(13) 0.0642(12) 0.0482(10) 0.0096(9) -0.0024(9) 0.0049(9)
    C9 0.0669(11) 0.0538(10) 0.0508(10) -0.0017(9) 0.0076(8) -0.0026(8)
    C10 0.0577(10) 0.0530(10) 0.0455(9) -0.0036(8) 0.0063(8) -0.0023(8)
    C11 0.0716(12) 0.0605(11) 0.0393(9) -0.0030(9) 0.0021(8) 0.0017(8)
    C12 0.0707(12) 0.0508(10) 0.0472(10) -0.0016(8) 0.0019(8) 0.0042(8)
    C13 0.0545(10) 0.0501(9) 0.0430(9) -0.0058(7) 0.0053(7) -0.0017(7)
    C14 0.0718(12) 0.0566(10) 0.0399(9) -0.0004(9) 0.0073(8) 0.0030(8)
    C15 0.0786(13) 0.0503(10) 0.0478(10) 0.0033(9) 0.0081(9) 0.0049(8)
_geom_special_details
;
Bond distances, angles <i>etc</i>. have been calculated using the rounded
fractional coordinates. All su's are estimated from the variances of the
(full) variance-covariance matrix. The cell e.s.d.'s are taken into account in
the estimation of distances, angles and torsion angles
;
loop_
    _geom_bond_atom_site_label_1
    _geom_bond_atom_site_label_2
    _geom_bond_site_symmetry_1
    _geom_bond_site_symmetry_2
    _geom_bond_distance
    _geom_bond_publ_flag
    O1 C4 . . 1.366(2) no
    O1 C7 . . 1.424(3) no
    O2 C5 . . 1.359(2) no
    O2 C8 . . 1.420(2) no
    O3 N2 . . 1.225(2) no
    O4 N2 . . 1.214(2) no
    N1 C1 . . 1.423(2) no
    N1 C9 . . 1.260(2) no
    N2 C13 . . 1.464(2) no
    C1 C2 . . 1.379(2) no
    C1 C6 . . 1.394(2) no
    C2 C3 . . 1.390(2) no
    C3 C4 . . 1.376(3) no
    C4 C5 . . 1.403(2) no
    C5 C6 . . 1.375(2) no
    C9 C10 . . 1.467(2) no
    C10 C11 . . 1.394(2) no
    C10 C15 . . 1.388(2) no
    C11 C12 . . 1.373(2) no
    C12 C13 . . 1.378(2) no
    C13 C14 . . 1.374(2) no
    C14 C15 . . 1.376(2) no
    C2 H2 . . 0.9300 no
    C3 H3 . . 0.9300 no
    C6 H6 . . 0.9300 no
    C7 H7A . . 0.9600 no
    C7 H7B . . 0.9600 no
    C7 H7C . . 0.9600 no
    C8 H8A . . 0.9600 no
    C8 H8B . . 0.9600 no
    C8 H8C . . 0.9600 no
    C9 H9 . . 0.9300 no
    C11 H11 . . 0.9300 no
    C12 H12 . . 0.9300 no
    C14 H14 . . 0.9300 no
    C15 H15 . . 0.9300 no
loop_
    _geom_contact_atom_site_label_1
    _geom_contact_atom_site_label_2
    _geom_contact_distance
    _geom_contact_site_symmetry_1
    _geom_contact_site_symmetry_2
    _geom_contact_publ_flag
    O1 O2 2.5589(18) . . no
    O1 C8 3.255(3) . 2_545 no
    O2 C14 3.246(2) . 4_554 no
    O2 O1 2.5589(18) . . no
    O3 C12 3.340(2) . 3_576 no
    O4 C8 3.405(3) . 3_566 no
    O1 H8C 2.5500 . 2_545 no
    O1 H14 2.6800 . 4_554 no
    O2 H14 2.5600 . 4_554 no
    O3 H12 2.4100 . . no
    O3 H15 2.9200 . 1_565 no
    O3 H12 2.8900 . 3_576 no
    O3 H9 2.6500 . 1_565 no
    O4 H14 2.4400 . . no
    O4 H8C 2.5600 . 3_566 no
    O4 H7A 2.8100 . 4_555 no
    O4 H8B 2.6800 . 4_565 no
    N2 C3 3.317(2) . 3_666 no
    N1 H11 2.6100 . . no
    C2 C13 3.483(2) . 3_666 no
    C3 N2 3.317(2) . 3_666 no
    C8 O4 3.405(3) . 3_566 no
    C8 O1 3.255(3) . 2_555 no
    C10 C10 3.593(2) . 3_566 no
    C12 O3 3.340(2) . 3_576 no
    C13 C2 3.483(2) . 3_666 no
    C14 O2 3.246(2) . 4_555 no
    C2 H9 2.6000 . . no
    C2 H12 3.0300 . 1_545 no
    C3 H7C 2.7600 . . no
    C3 H7B 2.7800 . . no
    C4 H7A 3.0500 . 2_655 no
    C5 H7A 3.0900 . 2_655 no
    C6 H8C 2.7800 . . no
    C6 H8B 2.7000 . . no
    C7 H15 3.0900 . 3_656 no
    C7 H3 2.5400 . . no
    C7 H8C 3.0900 . 2_545 no
    C8 H6 2.5100 . . no
    C9 H2 2.6800 . . no
    H2 C9 2.6800 . . no
    H2 H9 2.2100 . . no
    H3 C7 2.5400 . . no
    H3 H7B 2.3400 . . no
    H3 H7C 2.3300 . . no
    H6 C8 2.5100 . . no
    H6 H8B 2.2300 . . no
    H6 H8C 2.3900 . . no
    H7A C4 3.0500 . 2_645 no
    H7A C5 3.0900 . 2_645 no
    H7A O4 2.8100 . 4_554 no
    H7B C3 2.7800 . . no
    H7B H3 2.3400 . . no
    H7C C3 2.7600 . . no
    H7C H3 2.3300 . . no
    H7C H15 2.5900 . 3_656 no
    H8A H11 2.5000 . 2_545 no
    H8B C6 2.7000 . . no
    H8B H6 2.2300 . . no
    H8B O4 2.6800 . 4_564 no
    H8C C6 2.7800 . . no
    H8C H6 2.3900 . . no
    H8C O1 2.5500 . 2_555 no
    H8C C7 3.0900 . 2_555 no
    H8C O4 2.5600 . 3_566 no
    H9 O3 2.6500 . 1_545 no
    H9 C2 2.6000 . . no
    H9 H2 2.2100 . . no
    H9 H15 2.4300 . . no
    H11 N1 2.6100 . . no
    H11 H8A 2.5000 . 2_555 no
    H12 O3 2.4100 . . no
    H12 C2 3.0300 . 1_565 no
    H12 O3 2.8900 . 3_576 no
    H14 O4 2.4400 . . no
    H14 O1 2.6800 . 4_555 no
    H14 O2 2.5600 . 4_555 no
    H15 O3 2.9200 . 1_545 no
    H15 H9 2.4300 . . no
    H15 C7 3.0900 . 3_656 no
    H15 H7C 2.5900 . 3_656 no
loop_
    _geom_angle_atom_site_label_1
    _geom_angle_atom_site_label_2
    _geom_angle_atom_site_label_3
    _geom_angle_site_symmetry_1
    _geom_angle_site_symmetry_2
    _geom_angle_site_symmetry_3
    _geom_angle
    _geom_angle_publ_flag
    C4 O1 C7 . . . 117.82(15) no
    C5 O2 C8 . . . 117.30(13) no
    C1 N1 C9 . . . 119.65(15) no
    O3 N2 O4 . . . 122.53(15) no
    O3 N2 C13 . . . 118.52(15) no
    O4 N2 C13 . . . 118.90(14) no
    N1 C1 C2 . . . 123.93(15) no
    N1 C1 C6 . . . 116.99(15) no
    C2 C1 C6 . . . 119.02(15) no
    C1 C2 C3 . . . 120.56(16) no
    C2 C3 C4 . . . 120.42(15) no
    O1 C4 C3 . . . 125.44(15) no
    O1 C4 C5 . . . 115.25(15) no
    C3 C4 C5 . . . 119.30(15) no
    O2 C5 C4 . . . 114.92(14) no
    O2 C5 C6 . . . 125.18(15) no
    C4 C5 C6 . . . 119.88(15) no
    C1 C6 C5 . . . 120.77(15) no
    N1 C9 C10 . . . 122.64(16) no
    C9 C10 C11 . . . 121.59(16) no
    C9 C10 C15 . . . 119.79(15) no
    C11 C10 C15 . . . 118.62(15) no
    C10 C11 C12 . . . 120.62(16) no
    C11 C12 C13 . . . 118.65(15) no
    N2 C13 C12 . . . 118.37(15) no
    N2 C13 C14 . . . 118.90(15) no
    C12 C13 C14 . . . 122.72(16) no
    C13 C14 C15 . . . 117.66(16) no
    C10 C15 C14 . . . 121.69(15) no
    C1 C2 H2 . . . 120.00 no
    C3 C2 H2 . . . 120.00 no
    C2 C3 H3 . . . 120.00 no
    C4 C3 H3 . . . 120.00 no
    C1 C6 H6 . . . 120.00 no
    C5 C6 H6 . . . 120.00 no
    O1 C7 H7A . . . 109.00 no
    O1 C7 H7B . . . 109.00 no
    O1 C7 H7C . . . 109.00 no
    H7A C7 H7B . . . 109.00 no
    H7A C7 H7C . . . 109.00 no
    H7B C7 H7C . . . 109.00 no
    O2 C8 H8A . . . 110.00 no
    O2 C8 H8B . . . 109.00 no
    O2 C8 H8C . . . 109.00 no
    H8A C8 H8B . . . 109.00 no
    H8A C8 H8C . . . 109.00 no
    H8B C8 H8C . . . 109.00 no
    N1 C9 H9 . . . 119.00 no
    C10 C9 H9 . . . 119.00 no
    C10 C11 H11 . . . 120.00 no
    C12 C11 H11 . . . 120.00 no
    C11 C12 H12 . . . 121.00 no
    C13 C12 H12 . . . 121.00 no
    C13 C14 H14 . . . 121.00 no
    C15 C14 H14 . . . 121.00 no
    C10 C15 H15 . . . 119.00 no
    C14 C15 H15 . . . 119.00 no
loop_
    _geom_torsion_atom_site_label_1
    _geom_torsion_atom_site_label_2
    _geom_torsion_atom_site_label_3
    _geom_torsion_atom_site_label_4
    _geom_torsion_site_symmetry_1
    _geom_torsion_site_symmetry_2
    _geom_torsion_site_symmetry_3
    _geom_torsion_site_symmetry_4
    _geom_torsion
    _geom_torsion_publ_flag
    C7 O1 C4 C5 . . . . -179.92(16) no
    C7 O1 C4 C3 . . . . 1.8(2) no
    C8 O2 C5 C6 . . . . -6.9(2) no
    C8 O2 C5 C4 . . . . 174.56(15) no
    C1 N1 C9 C10 . . . . 176.12(15) no
    C9 N1 C1 C2 . . . . -33.0(3) no
    C9 N1 C1 C6 . . . . 149.95(17) no
    O3 N2 C13 C12 . . . . 2.7(2) no
    O4 N2 C13 C12 . . . . -174.90(16) no
    O3 N2 C13 C14 . . . . -178.74(16) no
    O4 N2 C13 C14 . . . . 3.6(2) no
    N1 C1 C6 C5 . . . . 178.12(15) no
    C2 C1 C6 C5 . . . . 0.9(2) no
    N1 C1 C2 C3 . . . . -176.33(16) no
    C6 C1 C2 C3 . . . . 0.7(2) no
    C1 C2 C3 C4 . . . . -0.8(3) no
    C2 C3 C4 O1 . . . . 177.65(15) no
    C2 C3 C4 C5 . . . . -0.6(2) no
    C3 C4 C5 O2 . . . . -179.20(15) no
    O1 C4 C5 C6 . . . . -176.25(15) no
    O1 C4 C5 O2 . . . . 2.4(2) no
    C3 C4 C5 C6 . . . . 2.2(2) no
    C4 C5 C6 C1 . . . . -2.3(2) no
    O2 C5 C6 C1 . . . . 179.20(15) no
    N1 C9 C10 C11 . . . . 4.9(3) no
    N1 C9 C10 C15 . . . . -175.92(16) no
    C9 C10 C11 C12 . . . . -179.62(15) no
    C15 C10 C11 C12 . . . . 1.2(2) no
    C9 C10 C15 C14 . . . . 178.57(15) no
    C11 C10 C15 C14 . . . . -2.2(2) no
    C10 C11 C12 C13 . . . . 0.4(2) no
    C11 C12 C13 N2 . . . . 177.51(15) no
    C11 C12 C13 C14 . . . . -1.0(2) no
    N2 C13 C14 C15 . . . . -178.48(15) no
    C12 C13 C14 C15 . . . . 0.0(2) no
    C13 C14 C15 C10 . . . . 1.6(2) no
loop_
    _geom_hbond_atom_site_label_D
    _geom_hbond_atom_site_label_H
    _geom_hbond_atom_site_label_A
    _geom_hbond_site_symmetry_A
    _geom_hbond_distance_DH
    _geom_hbond_distance_HA
    _geom_hbond_distance_DA
    _geom_hbond_angle_DHA
    _geom_hbond_publ_flag
    C8 H8C O1 2_555 0.96 2.55 3.255(3) 130 yes
    C8 H8C O4 3_566 0.96 2.56 3.405(3) 147 yes
    C14 H14 O2 4_555 0.93 2.56 3.246(2) 131 yes
