# Supplementary material for: 3,4-Dimeth­oxy-N-(4-nitro­benzyl­idene)­aniline
Source: Acta Crystallogr Sect E Struct Rep Online. 2008 Oct 9;64(Pt 11):o2087. doi: 10.1107/S1600536808032042 (PMC2959688; doi:10.1107/S1600536808032042)
Supplement: Supplementary file 2 [file e-64-o2087-Isup2.hkl]

#
# h,k,l, Fc-squared, Fo-squared, sigma(Fo-squared) and status flag
#
data_I
_shelx_title ' AYS2'
_shelx_refln_list_code          4
_shelx_F_calc_maximum      196.14
_exptl_crystal_F_000       600.00
_reflns_d_resolution_high  0.7966
 
loop_
 _symmetry_equiv_pos_as_xyz
 'x, y, z'
 '-x, y+1/2, -z+1/2'
 '-x, -y, -z'
 'x, -y-1/2, z-1/2'
 
_cell_length_a     7.9536
_cell_length_b     8.2258
_cell_length_c    21.3418
_cell_angle_alpha  90.000
_cell_angle_beta   96.125
_cell_angle_gamma  90.000
 
_shelx_F_squared_multiplier     1.000
 
loop_
 _refln_index_h
 _refln_index_k
 _refln_index_l
 _refln_F_squared_calc
 _refln_F_squared_meas
 _refln_F_squared_sigma
 _refln_observed_status
   1   0   0     1613.98     1568.69     17.17 o
   2   0   0    38469.81    40437.85    388.50 o
   3   0   0     7246.68     6582.67    124.52 o
   4   0   0      575.33      572.26     16.87 o
   5   0   0     3108.41     3133.07     56.65 o
   6   0   0       50.01       46.67      4.95 o
   7   0   0      195.50      196.68      6.95 o
   8   0   0        0.04        0.86      4.57 o
   9   0   0       17.15       22.16      5.03 o
   1   1   0      214.30      197.13      5.13 o
   2   1   0      176.47      176.37      4.48 o
   3   1   0       74.37       65.21      2.90 o
   4   1   0      289.30      237.50      4.09 o
   5   1   0      147.38      145.84      3.41 o
   6   1   0       24.81       20.84      3.36 o
   7   1   0      148.41      140.93      4.12 o
   8   1   0       44.65       47.80      3.78 o
   9   1   0       13.79        9.74      3.51 o
   0   2   0      995.48      934.36     17.15 o
   1   2   0      117.70      119.96      3.71 o
   2   2   0      920.50      858.74      9.71 o
   3   2   0      218.08      194.47      3.49 o
   4   2   0      106.30      109.82      2.87 o
   5   2   0       43.55       49.61      2.82 o
   6   2   0       35.49       36.65      2.85 o
   7   2   0        0.04        2.83      3.06 o
   8   2   0       11.67       10.17      2.80 o
   9   2   0        6.86        5.60      3.59 o
   1   3   0      134.74      125.12      3.31 o
   2   3   0      344.58      348.27      5.69 o
   3   3   0       84.97       74.83      2.99 o
   4   3   0      104.32      102.24      3.24 o
   5   3   0       34.47       35.82      3.08 o
   6   3   0        0.28        0.35      2.90 o
   7   3   0        2.17        1.92      2.90 o
   8   3   0        5.98       10.53      3.69 o
   9   3   0       12.46       14.68      3.44 o
   0   4   0        8.61        5.80      3.59 o
   1   4   0        7.71        5.16      2.92 o
   2   4   0       66.19       66.12      3.27 o
   3   4   0      126.87      112.78      3.06 o
   4   4   0        0.17       -0.83      3.10 o
   5   4   0       23.62       27.16      3.50 o
   6   4   0        0.46        1.90      2.84 o
   7   4   0        8.29       10.81      3.04 o
   8   4   0       13.22       14.72      3.45 o
   9   4   0        1.04        3.43      3.51 o
   1   5   0        0.00       -0.67      2.60 o
   2   5   0      150.90      140.31      3.44 o
   3   5   0       59.75       61.16      2.81 o
   4   5   0       12.34       12.30      3.21 o
   5   5   0       73.86       77.93      3.63 o
   6   5   0       19.31       22.04      3.34 o
   7   5   0        3.22        6.02      3.38 o
   8   5   0        1.00        4.27      3.33 o
   0   6   0      171.46      160.34      7.61 o
   1   6   0        0.06        0.43      2.60 o
   2   6   0        1.32        4.50      2.96 o
   3   6   0        0.06        4.19      3.06 o
   4   6   0        3.03        2.51      2.83 o
   5   6   0       69.98       66.88      3.09 o
   6   6   0       13.90       15.33      3.35 o
   7   6   0        1.40        5.30      3.87 o
   8   6   0        6.58        2.63      4.19 o
   1   7   0     2221.01     2269.93     42.09 o
   2   7   0        0.04       -0.73      2.78 o
   3   7   0      286.72      298.43      8.25 o
   4   7   0      198.56      201.17      5.43 o
   5   7   0        8.34        7.20      3.32 o
   6   7   0      100.73      108.31      3.67 o
   7   7   0        0.14       -1.52      3.28 o
   0   8   0      171.73      160.00     21.76 o
   1   8   0        7.36        7.87      2.53 o
   2   8   0       37.28       35.80      3.10 o
   3   8   0       56.77       57.47      3.33 o
   4   8   0        8.66       10.50      2.94 o
   5   8   0       13.82       13.54      3.27 o
   6   8   0       38.42       32.25      3.79 o
   1   9   0       13.61       15.16      2.81 o
   2   9   0        1.41        3.30      3.40 o
   3   9   0        2.63        5.52      3.28 o
   4   9   0        4.62        8.43      3.44 o
   0  10   0        0.53        0.55      4.36 o
   1  10   0        0.78        3.14      3.29 o
   2  10   0        0.46        6.82      3.44 o
  -9   1   1       32.24       27.15      4.41 o
  -8   1   1       25.28       25.44      3.17 o
  -7   1   1       25.08       22.59      2.86 o
  -6   1   1      214.64      219.52      4.12 o
  -5   1   1      287.38      307.76      5.93 o
  -4   1   1     3483.20     3334.54     37.54 o
  -3   1   1      513.56      466.43      4.51 o
  -2   1   1     3350.34     3370.66     12.31 o
  -1   1   1     2344.57     2261.90     17.54 o
   0   1   1      500.85      517.45      7.67 o
   1   1   1      476.38      472.70      6.69 o
   2   1   1       82.70       68.07      4.48 o
   3   1   1       77.72       74.80      3.77 o
   4   1   1      730.63      691.84      5.79 o
   5   1   1       38.52       42.63      3.14 o
   6   1   1      268.01      261.81      3.90 o
   7   1   1        1.03        0.06      3.13 o
   8   1   1       35.41       32.23      3.23 o
   9   1   1       10.53       10.63      3.54 o
  -9   2   1        1.28        3.12      3.39 o
  -8   2   1       10.89        9.77      3.22 o
  -7   2   1        4.51        7.78      3.35 o
  -6   2   1       16.38       12.31      3.01 o
  -5   2   1       93.23       99.43      3.08 o
  -4   2   1       27.84       28.41      2.98 o
  -3   2   1       72.26       77.52      2.99 o
  -2   2   1      314.53      299.22      4.41 o
  -1   2   1      488.48      462.51      5.77 o
   0   2   1      985.98      902.17     10.40 o
   1   2   1     1266.40     1147.34     12.13 o
   2   2   1      533.60      476.33      5.30 o
   3   2   1     1711.06     1723.06     18.43 o
   4   2   1      134.12      142.71      3.92 o
   5   2   1      335.99      345.80      4.30 o
   6   2   1        6.37        7.90      3.05 o
   7   2   1       14.91       17.67      3.42 o
   8   2   1        1.12        4.51      3.64 o
   9   2   1        1.86        2.98      3.38 o
  -9   3   1        4.58        8.70      3.63 o
  -8   3   1        0.98        4.19      3.25 o
  -7   3   1       15.07       15.66      3.23 o
  -6   3   1       42.04       41.35      3.02 o
  -5   3   1        3.24        4.71      2.84 o
  -4   3   1      215.19      207.18      5.05 o
  -3   3   1      165.30      143.57      3.11 o
  -2   3   1       34.00       29.80      2.57 o
  -1   3   1       29.16       27.21      2.74 o
   0   3   1      191.08      160.80      3.16 o
   1   3   1      104.96       96.36      3.13 o
   2   3   1       47.77       52.14      3.35 o
   3   3   1      219.96      232.41      3.95 o
   4   3   1        1.39        2.46      3.30 o
   5   3   1       37.60       33.45      3.38 o
   6   3   1      247.80      255.18      4.06 o
   7   3   1        1.33        4.17      3.43 o
   8   3   1        2.22        3.66      3.38 o
   9   3   1        0.00        3.04      3.37 o
  -9   4   1        3.51        4.76      3.66 o
  -8   4   1        3.81        5.08      3.47 o
  -7   4   1       24.73       22.33      3.32 o
  -6   4   1        8.91       11.43      2.93 o
  -5   4   1        0.95        3.12      2.54 o
  -4   4   1       38.11       43.64      2.82 o
  -3   4   1       13.11       10.33      2.16 o
  -2   4   1      191.32      179.88      3.92 o
  -1   4   1       17.51       22.88      2.57 o
   0   4   1       53.71       46.97      2.80 o
   1   4   1      111.32      106.22      3.11 o
   2   4   1      809.21      782.72      9.70 o
   3   4   1       61.89       60.74      3.43 o
   4   4   1       69.77       77.65      3.52 o
   5   4   1       30.29       31.44      2.85 o
   6   4   1        1.75        4.70      3.14 o
   7   4   1       19.88       20.29      3.12 o
   8   4   1       16.58       16.63      3.18 o
   9   4   1        0.19        1.63      3.70 o
  -8   5   1        7.63       10.07      3.66 o
  -7   5   1       11.31       12.77      3.19 o
  -6   5   1        0.97        5.30      3.01 o
  -5   5   1       22.45       22.71      2.99 o
  -4   5   1        0.72        1.01      2.83 o
  -3   5   1       11.27       13.69      2.59 o
  -2   5   1       79.43       71.67      2.59 o
  -1   5   1      136.65      140.83      4.84 o
   0   5   1        5.01        8.28      2.73 o
   1   5   1      171.55      180.46      4.11 o
   2   5   1       96.10      112.56      3.26 o
   3   5   1        2.32        5.24      2.74 o
   4   5   1      160.13      148.54      3.22 o
   5   5   1        0.41        0.93      3.02 o
   6   5   1        2.04        2.99      3.68 o
   7   5   1        1.65        1.91      3.39 o
   8   5   1        0.00        3.20      3.56 o
  -8   6   1       10.02        9.41      3.36 o
  -7   6   1       14.38       13.27      3.62 o
  -6   6   1        0.04        2.09      3.61 o
  -5   6   1      283.60      288.71      6.92 o
  -4   6   1       14.10       12.93      2.59 o
  -3   6   1     1652.40     1697.86     40.93 o
  -2   6   1       61.15       63.78      2.83 o
  -1   6   1      256.95      250.78      6.69 o
   0   6   1      299.61      287.79      7.04 o
   1   6   1       18.27       19.35      2.80 o
   2   6   1      249.31      254.54      6.22 o
   3   6   1       82.11       86.87      3.17 o
   4   6   1       24.95       25.29      3.05 o
   5   6   1       66.28       67.94      3.38 o
   6   6   1        0.50        2.79      2.91 o
   7   6   1       13.47        9.75      3.91 o
   8   6   1        1.86        3.59      3.99 o
  -7   7   1        2.56        2.37      3.84 o
  -6   7   1        4.68        6.23      3.44 o
  -5   7   1        3.46        4.36      3.14 o
  -4   7   1       29.87       31.78      3.31 o
  -3   7   1       40.89       43.54      2.72 o
  -2   7   1      118.07      121.36      5.42 o
  -1   7   1        8.03        9.32      2.52 o
   0   7   1       86.48       92.88      3.16 o
   1   7   1      117.68      114.87      3.98 o
   2   7   1       23.51       24.72      2.86 o
   3   7   1       70.83       69.82      3.47 o
   4   7   1        7.44        8.92      2.84 o
   5   7   1        0.26        1.41      3.07 o
   6   7   1        0.03        3.30      3.62 o
   7   7   1        0.02        2.09      3.77 o
  -6   8   1        2.93        2.03      3.55 o
  -5   8   1       32.54       29.95      3.25 o
  -4   8   1        0.61        2.55      2.94 o
  -3   8   1       97.21      100.05      3.44 o
  -2   8   1        3.65        7.08      2.93 o
  -1   8   1       25.97       25.10      2.81 o
   0   8   1        4.55        4.21      2.75 o
   1   8   1      180.22      185.34      7.00 o
   2   8   1       20.13       18.11      2.85 o
   3   8   1        2.50        0.76      2.79 o
   4   8   1        8.60       11.42      3.01 o
   5   8   1       33.90       32.62      3.40 o
   6   8   1        0.46        2.91      3.81 o
  -4   9   1        3.26        5.23      3.33 o
  -3   9   1        0.46        2.04      2.73 o
  -2   9   1        0.02        1.03      2.95 o
  -1   9   1        9.03       10.26      2.65 o
   0   9   1        0.00        2.60      3.36 o
   1   9   1       12.62       11.09      3.38 o
   2   9   1        4.18        5.61      3.22 o
   3   9   1        0.33        5.39      3.52 o
   4   9   1        6.75        8.07      3.60 o
  -2  10   1        0.61        3.94      3.57 o
  -1  10   1        0.06        1.53      3.63 o
   0  10   1        2.58        8.72      3.66 o
   1  10   1        0.09        2.24      4.07 o
   2  10   1        0.60        1.33      3.32 o
  -9   0   2       22.90       19.88      5.09 o
  -8   0   2        1.92        8.73      4.64 o
  -7   0   2        3.14        1.53      5.60 o
  -6   0   2      112.51      103.71      3.76 o
  -5   0   2      187.00      162.41      4.21 o
  -4   0   2        4.92        4.75      3.80 o
  -3   0   2     4696.79     4368.34     15.83 o
  -2   0   2     1219.58     1235.23     10.51 o
  -1   0   2      268.96      235.53      8.18 o
   0   0   2        8.86        9.00      6.32 o
   1   0   2       54.95       51.89      6.92 o
   2   0   2    31835.61    31879.67    201.23 o
   3   0   2       46.39       48.01      4.20 o
   4   0   2     2270.75     2227.96     22.54 o
   5   0   2      347.53      323.93      5.76 o
   6   0   2      382.34      380.23     10.26 o
   7   0   2       94.02      100.68      6.45 o
   8   0   2        4.29        7.57      5.70 o
   9   0   2        4.25        1.34      4.73 o
  -9   1   2       13.85       10.18      3.90 o
  -8   1   2        6.47        9.14      3.45 o
  -7   1   2      177.63      174.69      3.95 o
  -6   1   2      309.82      300.78      6.86 o
  -5   1   2      430.01      406.31      4.25 o
  -4   1   2     2502.34     2556.96     20.19 o
  -3   1   2      167.48      145.15      3.09 o
  -2   1   2    25679.13    26177.91    197.36 o
  -1   1   2       47.95       47.84      3.78 o
   0   1   2     3342.62     3409.99     18.95 o
   1   1   2      696.88      648.99      8.60 o
   2   1   2      129.34      127.98      4.36 o
   3   1   2      928.20      940.56      6.99 o
   4   1   2       11.23       10.43      3.05 o
   5   1   2       86.20       85.79      3.57 o
   6   1   2        0.73        2.53      3.32 o
   7   1   2        0.37        3.39      3.22 o
   8   1   2       19.92       21.79      3.76 o
   9   1   2       34.30       34.84      3.71 o
  -9   2   2       12.87       10.13      3.62 o
  -8   2   2        6.84        7.85      3.27 o
  -7   2   2        1.90        3.45      2.75 o
  -6   2   2       78.15       70.55      2.80 o
  -5   2   2        2.40        8.98      2.72 o
  -4   2   2       21.42       14.35      2.44 o
  -3   2   2       16.28       17.08      2.65 o
  -2   2   2     3892.42     3700.71     31.89 o
  -1   2   2      525.70      453.11      5.21 o
   0   2   2       16.75       16.24      3.31 o
   1   2   2     5143.03     4916.49     27.29 o
   2   2   2      190.09      181.42      4.34 o
   3   2   2     2055.55     2032.70     18.00 o
   4   2   2      478.15      496.39      9.32 o
   5   2   2        6.97        8.58      2.83 o
   6   2   2        3.84        8.02      2.83 o
   7   2   2       33.63       35.35      3.34 o
   8   2   2        6.09        9.49      3.00 o
   9   2   2        0.59        3.61      3.58 o
  -9   3   2        1.03        0.57      3.31 o
  -8   3   2        8.24        9.42      2.85 o
  -7   3   2       56.91       55.41      3.12 o
  -6   3   2        1.08        4.29      3.06 o
  -5   3   2       61.06       59.89      2.42 o
  -4   3   2      151.46      150.06      3.56 o
  -3   3   2       50.93       44.56      2.75 o
  -2   3   2      180.93      179.27      3.38 o
  -1   3   2       15.95       15.12      2.93 o
   0   3   2        0.80        3.78      2.59 o
   1   3   2      520.40      502.82      4.81 o
   2   3   2        9.61        5.16      2.53 o
   3   3   2        0.02        1.54      3.16 o
   4   3   2       89.45       87.08      3.00 o
   5   3   2       77.54       80.13      3.11 o
   6   3   2       65.04       66.71      3.64 o
   7   3   2       53.34       49.45      3.56 o
   8   3   2        1.92        3.88      3.00 o
   9   3   2        7.72        8.88      4.07 o
  -9   4   2        6.02        6.03      3.67 o
  -8   4   2       16.37       15.32      3.20 o
  -7   4   2        6.04       10.25      3.56 o
  -6   4   2       35.52       37.32      3.07 o
  -5   4   2       15.90       15.93      2.53 o
  -4   4   2        0.03        0.33      2.39 o
  -3   4   2       56.84       55.36      2.77 o
  -2   4   2      195.97      180.83      3.14 o
  -1   4   2       66.23       57.20      2.68 o
   0   4   2      507.78      477.87      6.71 o
   1   4   2      111.96      109.46      3.28 o
   2   4   2      193.15      171.74      3.58 o
   3   4   2      502.16      466.77      4.86 o
   4   4   2       64.60       60.45      3.12 o
   5   4   2        0.05        1.71      3.13 o
   6   4   2       39.43       39.76      3.44 o
   7   4   2        4.12        6.46      3.64 o
   8   4   2       10.15        7.58      3.24 o
   9   4   2        0.91        2.75      3.84 o
  -8   5   2        4.91        7.12      3.59 o
  -7   5   2       28.79       25.87      3.03 o
  -6   5   2        4.95        4.87      3.06 o
  -5   5   2       10.22       12.54      2.65 o
  -4   5   2      209.72      202.84      4.01 o
  -3   5   2       23.87       28.29      2.41 o
  -2   5   2       63.99       61.48      2.64 o
  -1   5   2       28.70       35.25      2.50 o
   0   5   2       60.45       49.14      2.54 o
   1   5   2      562.37      532.40     10.21 o
   2   5   2       59.64       60.61      3.07 o
   3   5   2       34.46       41.11      3.00 o
   4   5   2       34.40       38.86      3.36 o
   5   5   2       23.67       24.31      3.15 o
   6   5   2        2.64        4.98      3.36 o
   7   5   2       33.31       25.55      3.33 o
   8   5   2        7.76        6.65      3.36 o
  -8   6   2       20.91       16.32      3.93 o
  -7   6   2        4.84        5.45      3.23 o
  -6   6   2       34.39       39.37      3.65 o
  -5   6   2      114.60      117.48      5.66 o
  -4   6   2        2.28        4.51      2.74 o
  -3   6   2      865.92      845.42     15.93 o
  -2   6   2       36.28       36.75      2.65 o
  -1   6   2      291.53      282.54      5.28 o
   0   6   2        0.61        4.13      2.79 o
   1   6   2       59.49       50.51      2.93 o
   2   6   2      192.73      193.34      3.63 o
   3   6   2        0.01        3.65      2.89 o
   4   6   2       38.69       37.28      3.13 o
   5   6   2        0.07        2.62      2.83 o
   6   6   2       13.88       17.90      3.41 o
   7   6   2        2.93        1.24      4.00 o
  -7   7   2        0.05        2.69      3.45 o
  -6   7   2        1.40        0.57      3.07 o
  -5   7   2        6.67        9.53      3.15 o
  -4   7   2      217.28      219.55      9.00 o
  -3   7   2       69.46       71.20      2.99 o
  -2   7   2      616.68      600.74     13.23 o
  -1   7   2       14.28       18.40      2.69 o
   0   7   2        8.92       10.81      2.89 o
   1   7   2      780.59      792.54     18.52 o
   2   7   2       64.93       54.29      2.76 o
   3   7   2      527.92      515.61     10.85 o
   4   7   2       35.14       42.08      3.24 o
   5   7   2       45.31       44.41      3.75 o
   6   7   2       35.79       30.72      3.58 o
   7   7   2       13.53        8.95      3.98 o
  -6   8   2       10.70        9.62      3.51 o
  -5   8   2       22.82       20.58      3.70 o
  -4   8   2       10.72       10.31      2.83 o
  -3   8   2       72.87       71.32      3.49 o
  -2   8   2       28.72       29.91      3.34 o
  -1   8   2      119.89      119.67      5.01 o
   0   8   2       42.85       41.93      3.10 o
   1   8   2        4.11        6.98      3.00 o
   2   8   2        0.08        1.20      2.69 o
   3   8   2        0.29        0.54      2.91 o
   4   8   2        4.03        5.18      3.12 o
   5   8   2        0.95        1.94      3.45 o
   6   8   2        0.46        2.33      4.03 o
  -4   9   2        0.01        4.78      2.95 o
  -3   9   2       26.44       31.35      3.42 o
  -2   9   2        3.31        7.48      2.76 o
  -1   9   2        5.78        4.56      3.02 o
   0   9   2       11.84       18.03      3.71 o
   1   9   2        0.10        4.66      2.91 o
   2   9   2       21.87       25.70      2.92 o
   3   9   2        0.07        2.44      3.28 o
   4   9   2       14.12       14.63      3.76 o
  -2  10   2        3.67        4.66      2.91 o
  -1  10   2        0.56        4.03      3.68 o
   0  10   2       13.57       11.67      3.24 o
   1  10   2        7.60        5.15      3.43 o
   2  10   2        0.24        3.59      3.53 o
  -9   1   3       11.30        9.90      3.90 o
  -8   1   3        2.43        2.96      3.29 o
  -7   1   3      396.20      409.49     10.19 o
  -6   1   3        0.00        2.26      2.49 o
  -5   1   3     1160.18     1143.34     16.68 o
  -4   1   3      561.41      552.66      5.24 o
  -3   1   3        0.45        2.52      2.50 o
  -2   1   3    22457.41    23043.01    131.51 o
  -1   1   3     4209.89     4246.88     34.60 o
   0   1   3     9416.22     9746.71     78.95 o
   1   1   3     1622.56     1573.31     13.76 o
   2   1   3       45.76       38.81      4.69 o
   3   1   3      383.25      364.53      4.92 o
   4   1   3        0.44        1.94      3.02 o
   5   1   3        5.22        5.43      2.93 o
   6   1   3       19.85       22.61      3.38 o
   7   1   3        1.18        2.09      3.01 o
   8   1   3        8.52       11.14      3.40 o
   9   1   3        7.82        4.28      4.06 o
  -9   2   3       13.57       10.92      3.62 o
  -8   2   3       13.44       11.49      2.91 o
  -7   2   3        0.52        2.06      2.64 o
  -6   2   3      158.25      153.22      3.13 o
  -5   2   3      191.27      192.56      3.13 o
  -4   2   3      196.47      199.91      3.40 o
  -3   2   3     1747.35     1643.40     13.65 o
  -2   2   3        1.75        1.67      2.58 o
  -1   2   3     1793.94     1717.72     16.53 o
   0   2   3     2308.48     2217.54     18.15 o
   1   2   3      998.73      979.01      8.01 o
   2   2   3      657.13      624.41      6.32 o
   3   2   3      367.79      348.12      4.74 o
   4   2   3     1437.04     1456.45      8.20 o
   5   2   3       66.73       68.40      3.13 o
   6   2   3       67.06       72.57      3.64 o
   7   2   3       44.90       47.86      3.34 o
   8   2   3       17.55       14.03      3.69 o
   9   2   3        6.40        5.06      4.00 o
  -9   3   3        1.18        4.23      3.52 o
  -8   3   3        6.77        9.46      3.06 o
  -7   3   3        0.72        3.23      2.71 o
  -6   3   3       83.27       82.18      2.87 o
  -5   3   3      151.59      154.29      3.08 o
  -4   3   3       78.30       80.70      2.84 o
  -3   3   3      451.48      479.92      4.80 o
  -2   3   3       91.74       85.10      3.10 o
  -1   3   3      678.95      644.73      4.91 o
   0   3   3     2085.60     1981.30     20.56 o
   1   3   3      472.10      498.09      6.81 o
   2   3   3       99.41      103.61      3.08 o
   3   3   3       18.29       20.06      3.31 o
   4   3   3      139.11      142.70      3.76 o
   5   3   3       46.75       57.74      3.76 o
   6   3   3      135.30      132.29      3.28 o
   7   3   3        0.02        2.04      2.88 o
   8   3   3        0.35        2.65      3.81 o
   9   3   3        7.09        5.34      4.19 o
  -9   4   3        1.90        0.08      3.42 o
  -8   4   3        0.64        4.87      2.92 o
  -7   4   3       20.08       17.80      3.07 o
  -6   4   3        8.10        9.79      2.87 o
  -5   4   3        6.57        9.77      2.29 o
  -4   4   3       32.64       36.52      2.92 o
  -3   4   3       42.43       39.63      2.75 o
  -2   4   3     1200.88     1208.75     17.09 o
  -1   4   3      605.14      595.30      8.31 o
   0   4   3     2198.84     2295.71     42.19 o
   1   4   3     1749.97     1785.35     21.16 o
   2   4   3      444.24      481.92      5.16 o
   3   4   3      538.78      581.28      4.96 o
   4   4   3      496.38      505.62      6.95 o
   5   4   3       38.76       36.85      3.39 o
   6   4   3        0.86        2.47      3.18 o
   7   4   3        1.49        3.54      3.25 o
   8   4   3        0.45        1.05      3.63 o
  -8   5   3        3.10        3.57      3.96 o
  -7   5   3       38.79       38.33      3.24 o
  -6   5   3        0.06        2.75      2.41 o
  -5   5   3      318.25      333.15      8.29 o
  -4   5   3       92.52      100.35      3.81 o
  -3   5   3       87.88       84.40      2.65 o
  -2   5   3        0.84        1.91      2.17 o
  -1   5   3      129.05      122.80      3.00 o
   0   5   3       57.13       62.41      2.79 o
   1   5   3       58.55       52.00      2.82 o
   2   5   3      223.67      220.37      4.71 o
   3   5   3      177.12      188.08      3.64 o
   4   5   3        0.07        1.30      3.08 o
   5   5   3       80.84       76.12      3.79 o
   6   5   3       39.00       39.20      3.36 o
   7   5   3       20.41       12.70      3.44 o
   8   5   3        3.32        5.15      3.64 o
  -8   6   3       15.02       11.03      3.82 o
  -7   6   3        3.84        3.66      3.56 o
  -6   6   3       34.69       37.28      3.62 o
  -5   6   3        3.02        5.11      3.06 o
  -4   6   3       64.09       58.96      2.57 o
  -3   6   3       43.83       48.66      2.61 o
  -2   6   3       86.96       86.35      3.42 o
  -1   6   3      603.81      583.26     13.07 o
   0   6   3        7.59        5.66      2.42 o
   1   6   3      158.67      162.56      3.32 o
   2   6   3       87.39       82.31      2.97 o
   3   6   3       42.64       44.42      3.10 o
   4   6   3       60.38       65.50      3.26 o
   5   6   3        2.38        3.78      3.07 o
   6   6   3        0.45        4.80      3.56 o
   7   6   3        0.88        0.13      3.64 o
  -7   7   3        3.14        6.30      4.05 o
  -6   7   3        0.15        0.03      3.28 o
  -5   7   3       39.13       40.15      3.46 o
  -4   7   3       39.83       39.15      3.28 o
  -3   7   3        0.53        1.47      2.69 o
  -2   7   3      118.55      112.24      4.16 o
  -1   7   3        3.81        4.21      2.37 o
   0   7   3       67.42       68.44      2.99 o
   1   7   3       72.46       70.90      3.11 o
   2   7   3        3.28        8.05      2.90 o
   3   7   3        0.84        0.64      2.86 o
   4   7   3        4.21        3.66      2.90 o
   5   7   3        0.14        0.70      2.99 o
   6   7   3       14.94       15.71      3.77 o
   7   7   3        0.03        4.62      4.40 o
  -6   8   3       50.42       39.48      3.45 o
  -5   8   3        1.10        4.90      3.10 o
  -4   8   3       33.33       39.22      3.48 o
  -3   8   3       71.59       66.80      3.09 o
  -2   8   3        0.22        4.82      2.59 o
  -1   8   3      194.12      189.00      5.13 o
   0   8   3        1.38        0.97      2.96 o
   1   8   3      161.92      169.36      4.72 o
   2   8   3        4.12       10.15      3.02 o
   3   8   3        0.38        1.51      3.27 o
   4   8   3        1.17        4.07      3.29 o
   5   8   3        1.26        5.06      3.68 o
   6   8   3        1.04        2.58      4.59 o
  -4   9   3        4.87        6.90      3.19 o
  -3   9   3        0.44        2.08      3.26 o
  -2   9   3        6.90        7.99      2.95 o
  -1   9   3       22.55       21.33      3.02 o
   0   9   3        2.81        3.33      3.36 o
   1   9   3        1.40        1.62      3.35 o
   2   9   3        0.90        5.15      3.18 o
   3   9   3       32.77       27.66      3.49 o
   4   9   3        0.34        1.08      3.24 o
  -2  10   3        5.63        6.22      3.50 o
  -1  10   3        6.94        4.14      3.23 o
   0  10   3        5.05        6.61      3.19 o
   1  10   3        1.46        6.25      3.18 o
   2  10   3        0.02        4.69      3.11 o
  -9   0   4        1.08        5.79      4.87 o
  -8   0   4       63.63       59.01      4.06 o
  -7   0   4      184.25      209.78      4.98 o
  -6   0   4      155.72      166.21      4.99 o
  -5   0   4      483.88      487.93      9.53 o
  -4   0   4      487.13      444.35      6.89 o
  -3   0   4       22.99       31.74      4.70 o
  -2   0   4      880.00      817.31      9.32 o
  -1   0   4     6387.16     6335.34     30.86 o
   0   0   4      166.41      153.08      8.74 o
   1   0   4      247.49      241.67      9.62 o
   2   0   4      157.91      136.15      7.31 o
   3   0   4        0.00        2.85      5.24 o
   4   0   4       11.24       12.48      4.29 o
   5   0   4       25.95       26.60      4.63 o
   6   0   4      103.43      104.81      5.27 o
   7   0   4      193.00      207.66      5.87 o
   8   0   4       59.60       60.49      5.38 o
   9   0   4       77.54       61.98      6.04 o
  -9   1   4        1.55        3.11      3.33 o
  -8   1   4        4.45        8.19      2.69 o
  -7   1   4       21.58       21.46      2.84 o
  -6   1   4        0.90        1.24      2.58 o
  -5   1   4      139.65      125.30      3.12 o
  -4   1   4       54.32       54.12      2.52 o
  -3   1   4      674.55      614.57      4.58 o
  -2   1   4      242.14      200.14      4.20 o
  -1   1   4     3677.62     3751.19     13.00 o
   0   1   4     6068.31     5937.79     28.26 o
   1   1   4        0.01        1.60      5.42 o
   2   1   4        0.05        1.01      3.33 o
   3   1   4      833.06      809.79      7.47 o
   4   1   4       94.44       92.30      3.31 o
   5   1   4      100.29       87.72      3.35 o
   6   1   4        1.57        1.96      3.08 o
   7   1   4        3.03        6.71      3.43 o
   8   1   4       15.04       17.70      3.79 o
   9   1   4        3.71        2.70      4.25 o
  -9   2   4        5.11        3.64      3.27 o
  -8   2   4       20.05       20.99      3.05 o
  -7   2   4        4.25        5.34      2.78 o
  -6   2   4       78.48       84.54      2.76 o
  -5   2   4       14.47       14.98      2.52 o
  -4   2   4      968.75      970.55      8.17 o
  -3   2   4      286.81      270.06      3.66 o
  -2   2   4      399.17      447.77      4.45 o
  -1   2   4       53.67       58.75      3.65 o
   0   2   4      378.82      349.05      5.64 o
   1   2   4      514.37      505.93      5.94 o
   2   2   4       44.20       53.72      4.02 o
   3   2   4       15.29        6.25      3.05 o
   4   2   4       13.96       12.59      3.14 o
   5   2   4      225.24      240.51      4.25 o
   6   2   4       25.74       28.30      3.51 o
   7   2   4       16.62       19.92      3.55 o
   8   2   4       11.22       10.17      3.53 o
   9   2   4        2.61        4.90      4.08 o
  -9   3   4        0.10        3.48      3.27 o
  -8   3   4       17.31       14.94      3.14 o
  -7   3   4        0.94        4.86      2.56 o
  -6   3   4        1.61        7.20      2.76 o
  -5   3   4        6.71        4.68      2.42 o
  -4   3   4       78.42       69.03      2.85 o
  -3   3   4       61.43       73.55      5.79 o
  -2   3   4        8.20       10.51      2.81 o
  -1   3   4      688.52      636.87      7.92 o
   0   3   4       66.58       67.48      3.30 o
   1   3   4      974.02     1002.07     15.08 o
   2   3   4      168.43      187.41      4.20 o
   3   3   4      569.25      612.14      6.73 o
   4   3   4       26.62       23.05      3.27 o
   5   3   4        0.27        1.39      3.04 o
   6   3   4        1.63        4.71      2.89 o
   7   3   4        1.79        4.83      3.39 o
   8   3   4        0.15        0.40      3.20 o
   9   3   4        0.26       -1.08      3.39 o
  -9   4   4       10.98        7.80      3.29 o
  -8   4   4        1.21        5.46      3.18 o
  -7   4   4        7.71       10.62      3.02 o
  -6   4   4       30.50       34.12      2.66 o
  -5   4   4        0.98        3.92      2.53 o
  -4   4   4       20.39       19.35      2.51 o
  -3   4   4      194.34      208.76      3.10 o
  -2   4   4        5.24        6.17      2.53 o
  -1   4   4      231.08      253.09      4.48 o
   0   4   4      207.47      209.86      4.80 o
   1   4   4       35.00       38.78      2.64 o
   2   4   4      262.75      254.90      4.06 o
   3   4   4       19.02       22.16      2.98 o
   4   4   4       48.42       51.14      3.44 o
   5   4   4      131.35      142.59      4.12 o
   6   4   4        6.84        7.22      2.81 o
   7   4   4        0.09       -1.39      3.23 o
   8   4   4       11.55        8.42      3.63 o
  -8   5   4        0.61        4.34      3.28 o
  -7   5   4       30.84       34.19      4.53 o
  -6   5   4        7.60        6.31      2.60 o
  -5   5   4      652.40      694.41     16.58 o
  -4   5   4      109.92      121.33      3.00 o
  -3   5   4      221.55      218.55      5.14 o
  -2   5   4       37.22       37.73      2.45 o
  -1   5   4       60.74       61.02      2.67 o
   0   5   4      342.51      334.21      6.20 o
   1   5   4      387.20      371.27      6.64 o
   2   5   4        0.75        1.05      2.83 o
   3   5   4       59.30       54.22      2.97 o
   4   5   4       15.54       15.05      3.33 o
   5   5   4        1.35        4.73      2.74 o
   6   5   4        1.38        2.62      3.74 o
   7   5   4        0.01        0.20      3.25 o
   8   5   4        2.78        5.85      4.15 o
  -8   6   4        0.06        0.15      3.85 o
  -7   6   4        0.14        3.89      3.47 o
  -6   6   4       18.20       17.54      2.51 o
  -5   6   4       11.73       15.34      2.72 o
  -4   6   4       21.24       21.19      2.44 o
  -3   6   4       14.42       15.65      2.69 o
  -2   6   4       85.50       85.36      3.08 o
  -1   6   4       47.12       45.51      2.47 o
   0   6   4       95.31       91.53      3.19 o
   1   6   4        5.33        5.98      2.47 o
   2   6   4       61.21       58.68      2.92 o
   3   6   4       19.11       22.58      3.08 o
   4   6   4        9.95       11.23      2.87 o
   5   6   4        4.35        9.14      3.21 o
   6   6   4       10.80       13.56      3.71 o
   7   6   4        3.13        4.24      4.26 o
  -7   7   4        4.62        2.80      3.81 o
  -6   7   4       18.55       17.22      3.57 o
  -5   7   4        0.00        3.04      3.08 o
  -4   7   4       31.34       37.64      2.63 o
  -3   7   4        0.02        1.70      2.53 o
  -2   7   4        4.48        6.26      2.39 o
  -1   7   4       97.93      103.06      3.13 o
   0   7   4      108.68       98.49      3.00 o
   1   7   4       45.29       51.54      3.32 o
   2   7   4       22.45       22.51      2.92 o
   3   7   4        7.72        6.34      2.81 o
   4   7   4        0.01        1.04      2.73 o
   5   7   4        0.04        2.66      3.06 o
   6   7   4       24.45       25.91      3.39 o
  -6   8   4       10.97        8.79      3.60 o
  -5   8   4        4.39        8.04      3.32 o
  -4   8   4       17.97       15.77      2.86 o
  -3   8   4       20.07       22.51      2.72 o
  -2   8   4       22.51       27.30      2.97 o
  -1   8   4      130.38      124.45      3.03 o
   0   8   4       40.71       38.84      3.28 o
   1   8   4      141.80      134.76      3.66 o
   2   8   4        0.56        2.33      2.72 o
   3   8   4        3.01        3.14      3.11 o
   4   8   4        0.07        2.00      3.30 o
   5   8   4        0.02        2.77      3.30 o
  -4   9   4        0.94        0.93      3.37 o
  -3   9   4        6.64        2.31      3.47 o
  -2   9   4        2.22        4.54      3.18 o
  -1   9   4       55.53       53.08      3.36 o
   0   9   4       23.97       21.71      3.91 o
   1   9   4        0.18        0.10      3.34 o
   2   9   4       31.33       35.34      3.60 o
   3   9   4       14.69       12.84      3.52 o
   4   9   4       12.82       11.35      3.88 o
  -2  10   4        3.97        8.26      3.54 o
  -1  10   4        1.14        1.54      3.27 o
   0  10   4        0.47        2.40      3.45 o
   1  10   4        2.39        3.11      2.92 o
  -9   1   5        3.36        6.07      3.86 o
  -8   1   5        0.70        1.91      2.87 o
  -7   1   5       39.00       44.22      3.28 o
  -6   1   5        9.36        9.72      2.32 o
  -5   1   5       19.19       26.98      2.85 o
  -4   1   5      739.08      726.00      6.26 o
  -3   1   5      293.85      288.56      3.88 o
  -2   1   5     3242.86     3217.72     30.56 o
  -1   1   5      823.84      807.42      6.46 o
   0   1   5      980.60      907.71      9.08 o
   1   1   5       46.98       43.10      4.89 o
   2   1   5      245.39      244.72      5.92 o
   3   1   5      348.50      316.84      5.45 o
   4   1   5      121.17      123.87      3.82 o
   5   1   5      196.58      199.62      3.99 o
   6   1   5        0.72        3.99      3.00 o
   7   1   5       38.08       43.35      3.54 o
   8   1   5        7.92        8.07      3.54 o
   9   1   5       35.93       38.12      4.35 o
  -9   2   5       38.23       28.09      3.78 o
  -8   2   5       19.97       18.36      2.85 o
  -7   2   5       16.88       16.46      2.98 o
  -6   2   5       50.56       53.17      2.69 o
  -5   2   5      283.12      278.28      3.37 o
  -4   2   5     1028.86     1036.37      5.35 o
  -3   2   5      190.75      192.76      3.43 o
  -2   2   5      550.26      536.38      7.60 o
  -1   2   5      615.00      567.49      5.10 o
   0   2   5       19.04       17.77      3.29 o
   1   2   5      960.06      883.68      7.35 o
   2   2   5       87.72       73.56      4.88 o
   3   2   5       43.04       46.44      3.60 o
   4   2   5       42.11       48.98      3.14 o
   5   2   5      170.92      176.73      3.93 o
   6   2   5       15.84       18.40      3.22 o
   7   2   5        0.68        4.54      3.33 o
   8   2   5        0.20        0.30      3.71 o
   9   2   5       10.90        9.17      3.74 o
  -9   3   5        2.41        3.78      3.59 o
  -8   3   5        0.02        2.57      3.05 o
  -7   3   5        2.42        2.37      2.85 o
  -6   3   5       27.38       32.06      2.85 o
  -5   3   5       65.84       72.91      3.06 o
  -4   3   5     1804.93     1805.96     14.40 o
  -3   3   5     1392.40     1379.70     15.50 o
  -2   3   5     1545.21     1587.94     19.09 o
  -1   3   5     2222.03     2309.49     19.81 o
   0   3   5       35.44       35.04      3.32 o
   1   3   5     2826.68     2908.81     24.44 o
   2   3   5     3925.98     4082.56     48.43 o
   3   3   5      571.13      594.44      7.79 o
   4   3   5       85.35       85.78      4.00 o
   5   3   5        3.82        9.67      3.59 o
   6   3   5       20.56       24.44      3.35 o
   7   3   5        7.80        7.46      3.54 o
   8   3   5        2.74        3.82      3.86 o
   9   3   5        0.03        0.77      3.84 o
  -9   4   5        0.66        0.99      3.42 o
  -8   4   5        0.20       -0.20      3.00 o
  -7   4   5        2.00        4.29      3.03 o
  -6   4   5      128.88      127.33      2.83 o
  -5   4   5       27.38       34.96      2.88 o
  -4   4   5      100.82      111.41      3.63 o
  -3   4   5      108.79      119.73      3.14 o
  -2   4   5       19.46       25.35      4.06 o
  -1   4   5      269.17      253.06      3.34 o
   0   4   5       68.53       84.46      3.25 o
   1   4   5      234.68      279.29      3.99 o
   2   4   5      671.67      676.34      8.28 o
   3   4   5      484.19      481.97      5.23 o
   4   4   5      424.29      434.58      7.46 o
   5   4   5      170.11      166.88      4.93 o
   6   4   5       17.20       16.58      3.36 o
   7   4   5       48.03       45.74      3.44 o
   8   4   5        1.54        3.97      3.61 o
  -8   5   5       12.43       16.65      3.99 o
  -7   5   5        2.00        4.30      2.83 o
  -6   5   5       70.71       65.61      2.84 o
  -5   5   5       23.66       24.31      2.48 o
  -4   5   5      248.87      244.79      4.52 o
  -3   5   5       95.98      100.51      3.12 o
  -2   5   5       14.11       12.50      2.66 o
  -1   5   5        0.08        0.87      2.55 o
   0   5   5        3.98        2.81      3.37 o
   1   5   5       23.37       15.58      2.64 o
   2   5   5        5.72        8.68      2.56 o
   3   5   5       11.87       12.83      2.90 o
   4   5   5       18.06       17.18      3.76 o
   5   5   5        0.94        3.20      3.67 o
   6   5   5        1.61        3.01      4.21 o
   7   5   5       11.94        8.77      3.94 o
   8   5   5        0.20        1.18      4.38 o
  -8   6   5        0.04        3.37      3.78 o
  -7   6   5       11.63       13.33      2.98 o
  -6   6   5       44.80       41.02      2.81 o
  -5   6   5        6.16        7.15      2.53 o
  -4   6   5      325.15      328.44      3.64 o
  -3   6   5       34.36       41.33      2.95 o
  -2   6   5       20.05       16.10      2.44 o
  -1   6   5       10.34        9.29      2.28 o
   0   6   5        4.96        7.95      2.22 o
   1   6   5        1.32        1.10      2.48 o
   2   6   5        3.29        4.20      2.44 o
   3   6   5       18.79       14.50      2.75 o
   4   6   5       75.66       72.22      3.40 o
   5   6   5        7.29        8.94      3.58 o
   6   6   5       43.99       37.69      3.54 o
   7   6   5        0.42        2.20      4.34 o
  -7   7   5        0.22        3.26      3.93 o
  -6   7   5        3.34        6.61      3.10 o
  -5   7   5        3.95        4.63      2.58 o
  -4   7   5        0.85        3.44      2.64 o
  -3   7   5       18.94       20.55      2.35 o
  -2   7   5        0.46        1.19      2.40 o
  -1   7   5       19.94       22.39      2.80 o
   0   7   5        0.01        0.88      2.59 o
   1   7   5        0.04        0.93      2.79 o
   2   7   5        0.32        1.30      2.62 o
   3   7   5       13.01       15.70      3.50 o
   4   7   5        0.11       -0.96      3.52 o
   5   7   5       28.74       27.67      3.30 o
   6   7   5        0.08        1.86      3.56 o
  -6   8   5        0.08        4.36      3.82 o
  -5   8   5        1.92        2.21      2.92 o
  -4   8   5        9.21        8.42      3.13 o
  -3   8   5        0.05        4.56      2.98 o
  -2   8   5        0.14        3.99      2.29 o
  -1   8   5        1.65        1.47      2.98 o
   0   8   5       12.01       13.15      2.38 o
   1   8   5        9.10       10.01      2.76 o
   2   8   5        0.62        3.01      3.36 o
   3   8   5       12.10       12.87      2.80 o
   4   8   5        0.37       -0.46      3.73 o
   5   8   5        0.00        3.82      3.92 o
  -4   9   5        1.77        3.45      3.44 o
  -3   9   5       14.68       10.82      3.14 o
  -2   9   5       28.83       28.26      3.27 o
  -1   9   5       48.88       40.60      3.15 o
   0   9   5       34.02       31.56      3.59 o
   1   9   5        0.04        0.87      2.69 o
   2   9   5        5.77        5.64      3.02 o
   3   9   5        0.05       -1.05      3.43 o
   4   9   5        1.21        3.44      3.44 o
  -1  10   5        3.76        6.62      3.49 o
   0  10   5       22.01       22.89      3.22 o
   1  10   5        6.94        7.41      3.31 o
  -9   0   6       16.21       16.87      4.92 o
  -8   0   6        9.73        9.08      3.95 o
  -7   0   6      122.50      131.11      4.95 o
  -6   0   6        5.91        6.89      4.33 o
  -5   0   6       74.55       67.61      4.59 o
  -4   0   6      927.06      821.17      7.39 o
  -3   0   6      323.15      298.26      5.76 o
  -2   0   6       11.39       13.29      4.90 o
  -1   0   6     2449.21     2110.81     20.09 o
   0   0   6      600.04      607.97     14.95 o
   1   0   6     1890.25     1781.07     17.38 o
   2   0   6        0.45        2.66      5.63 o
   3   0   6      540.59      500.35      8.96 o
   4   0   6       44.44       39.05      5.46 o
   5   0   6        0.01        1.81      4.22 o
   6   0   6      120.55      131.12      5.27 o
   7   0   6       31.27       43.01      5.16 o
   8   0   6      373.26      364.07      6.70 o
   9   0   6        0.92       -0.34      5.26 o
  -9   1   6       12.00        6.57      3.33 o
  -8   1   6       11.40       12.81      2.66 o
  -7   1   6        2.20        5.28      2.89 o
  -6   1   6        0.02        2.82      2.46 o
  -5   1   6       16.26       17.67      2.61 o
  -4   1   6        7.35        8.87      2.21 o
  -3   1   6      494.81      470.75      4.32 o
  -2   1   6       43.31       33.11      2.90 o
  -1   1   6      191.71      174.62      4.81 o
   0   1   6     2968.51     2819.76     18.14 o
   1   1   6      821.81      774.50      8.66 o
   2   1   6        5.97        6.05      3.68 o
   3   1   6      211.56      228.05      4.84 o
   4   1   6       47.50       39.15      3.82 o
   5   1   6        2.51        2.71      2.94 o
   6   1   6       82.13       80.11      3.63 o
   7   1   6        5.66        9.47      3.20 o
   8   1   6        1.34        2.51      3.31 o
   9   1   6        1.90        5.14      4.06 o
  -9   2   6       15.85       13.84      3.20 o
  -8   2   6        7.69        6.51      3.00 o
  -7   2   6       65.03       66.36      3.04 o
  -6   2   6        3.05        4.40      2.49 o
  -5   2   6       28.10       31.43      2.50 o
  -4   2   6       28.59       35.02      2.89 o
  -3   2   6     1877.87     1752.38     18.74 o
  -2   2   6      651.58      600.60      4.69 o
  -1   2   6       29.34       25.34      2.96 o
   0   2   6      298.88      270.00      4.17 o
   1   2   6      409.73      418.13      5.95 o
   2   2   6        2.59        1.46      3.71 o
   3   2   6       76.62       75.65      4.27 o
   4   2   6      393.72      404.93      6.61 o
   5   2   6        0.06       -0.07      2.74 o
   6   2   6       10.92       15.13      3.62 o
   7   2   6        2.59        4.97      3.27 o
   8   2   6        0.89        4.69      3.88 o
   9   2   6        3.12        4.98      3.82 o
  -9   3   6        2.36        2.25      3.34 o
  -8   3   6       19.18       15.45      2.76 o
  -7   3   6       38.05       45.18      2.83 o
  -6   3   6      232.68      252.90      3.23 o
  -5   3   6      231.60      238.54      4.56 o
  -4   3   6      660.02      681.39      8.43 o
  -3   3   6        2.71        4.58      2.68 o
  -2   3   6     1230.44     1330.27     20.06 o
  -1   3   6     3724.90     3802.63     25.83 o
   0   3   6      926.90      993.86      7.08 o
   1   3   6     1119.21     1183.16      7.72 o
   2   3   6        0.79        0.14      3.70 o
   3   3   6        4.70        1.30      3.85 o
   4   3   6       28.05       34.31      2.95 o
   5   3   6       57.73       53.82      3.53 o
   6   3   6       21.56       17.55      3.13 o
   7   3   6        2.13        2.14      3.75 o
   8   3   6        0.22        2.92      4.13 o
  -9   4   6        3.30        3.82      3.09 o
  -8   4   6        0.13        1.75      3.15 o
  -7   4   6      191.89      197.04      3.47 o
  -6   4   6       18.20       21.52      2.58 o
  -5   4   6      187.08      210.96      3.23 o
  -4   4   6       14.44       14.61      2.24 o
  -3   4   6       94.98      106.74      3.12 o
  -2   4   6      270.93      273.82      4.30 o
  -1   4   6      277.60      299.41      3.85 o
   0   4   6      569.52      599.36      4.71 o
   1   4   6      617.63      679.63     10.55 o
   2   4   6       20.17       22.36      3.20 o
   3   4   6       15.37       15.49      3.11 o
   4   4   6        0.41        3.87      3.54 o
   5   4   6        0.08        0.13      3.37 o
   6   4   6        2.15        3.98      3.33 o
   7   4   6        4.82        7.96      4.00 o
   8   4   6        0.05       -0.12      4.27 o
  -8   5   6        7.61        7.88      2.81 o
  -7   5   6       33.95       35.96      3.02 o
  -6   5   6        0.75        1.74      2.64 o
  -5   5   6      195.78      185.86      6.37 o
  -4   5   6        0.89        5.27      2.65 o
  -3   5   6      103.93      112.57      3.22 o
  -2   5   6        0.13        0.07      2.57 o
  -1   5   6      259.09      269.43      4.74 o
   0   5   6       57.05       57.43      2.82 o
   1   5   6      117.65      130.06      3.37 o
   2   5   6       59.07       63.45      3.16 o
   3   5   6       41.72       41.95      3.09 o
   4   5   6       39.35       43.69      3.21 o
   5   5   6       33.93       33.61      3.29 o
   6   5   6       25.56       21.04      3.26 o
   7   5   6        7.80        8.25      3.76 o
   8   5   6        0.02        1.89      3.66 o
  -8   6   6        1.67        1.82      3.17 o
  -7   6   6        6.18        3.80      2.93 o
  -6   6   6        3.58        6.20      2.57 o
  -5   6   6        4.64        9.15      2.71 o
  -4   6   6       19.07       23.50      2.38 o
  -3   6   6       13.12       14.54      2.76 o
  -2   6   6       24.02       22.17      3.16 o
  -1   6   6        2.10        6.27      2.38 o
   0   6   6       36.12       35.76      2.53 o
   1   6   6       49.81       47.18      2.86 o
   2   6   6       41.85       42.77      3.11 o
   3   6   6       47.42       57.92      3.71 o
   4   6   6        0.23       -0.04      3.13 o
   5   6   6        1.40        3.32      4.20 o
   6   6   6        1.33        0.03      4.40 o
   7   6   6        3.55        1.64      4.67 o
  -7   7   6        0.40        3.77      3.45 o
  -6   7   6        1.42        4.91      3.05 o
  -5   7   6        0.01        3.44      3.08 o
  -4   7   6        1.30        1.28      2.50 o
  -3   7   6        0.31        1.98      2.75 o
  -2   7   6        0.40        2.76      2.46 o
  -1   7   6        0.65        4.16      2.53 o
   0   7   6      128.79      118.62      3.12 o
   1   7   6       14.62       13.14      2.48 o
   2   7   6       45.76       51.63      3.29 o
   3   7   6        3.23        6.65      3.20 o
   4   7   6        0.00       -1.20      3.32 o
   5   7   6        1.43        1.65      3.48 o
   6   7   6       38.76       32.75      4.14 o
  -6   8   6        0.07        3.21      3.56 o
  -5   8   6        0.02        4.02      3.06 o
  -4   8   6        0.20        1.80      2.41 o
  -3   8   6        0.89        3.94      2.57 o
  -2   8   6        1.96        5.20      2.50 o
  -1   8   6       49.23       47.66      2.77 o
   0   8   6       29.96       35.35      3.07 o
   1   8   6        9.38        8.64      3.62 o
   2   8   6       34.48       28.85      3.00 o
   3   8   6        0.79        4.23      3.24 o
   4   8   6        0.00        1.95      3.33 o
   5   8   6        2.66        3.17      5.10 o
  -4   9   6        0.80        3.31      2.98 o
  -3   9   6       10.28        7.37      2.97 o
  -2   9   6        1.57        3.99      2.70 o
  -1   9   6       35.17       33.76      3.57 o
   0   9   6        0.51        2.72      3.34 o
   1   9   6        6.41        8.76      3.16 o
   2   9   6        1.59        0.56      3.51 o
   3   9   6        0.69        3.12      3.28 o
   4   9   6        0.00        3.41      3.50 o
  -1  10   6        2.29        2.87      3.51 o
   0  10   6        1.98        5.88      3.19 o
  -9   1   7        0.37       -0.09      3.15 o
  -8   1   7       17.45       15.63      3.16 o
  -7   1   7        0.00        3.38      2.80 o
  -6   1   7        1.42        3.38      2.84 o
  -5   1   7        6.36        5.32      2.58 o
  -4   1   7       27.29       30.16      2.70 o
  -3   1   7        0.02        1.84      2.82 o
  -2   1   7       52.06       53.11      3.13 o
  -1   1   7      885.62      857.78      6.52 o
   0   1   7        4.46        5.87      3.40 o
   1   1   7       11.37       14.81      4.41 o
   2   1   7      305.53      295.79      5.90 o
   3   1   7      170.47      173.86      4.80 o
   4   1   7      135.87      113.16      4.66 o
   5   1   7       37.74       40.11      3.55 o
   6   1   7        3.05        5.67      2.95 o
   7   1   7      267.61      279.79      7.22 o
   8   1   7        3.00        2.99      3.98 o
   9   1   7       19.58       14.71      4.35 o
  -9   2   7        0.80       -0.15      3.71 o
  -8   2   7        8.23        9.29      3.14 o
  -7   2   7        1.98        2.37      2.47 o
  -6   2   7        7.33       11.17      2.70 o
  -5   2   7      136.36      135.72      2.81 o
  -4   2   7      249.80      240.71      3.30 o
  -3   2   7      751.61      746.97      7.29 o
  -2   2   7       32.68       23.06      2.86 o
  -1   2   7      116.26      126.32      3.28 o
   0   2   7      886.45      889.10      6.78 o
   1   2   7       11.56       11.80      3.42 o
   2   2   7        0.50        2.19      3.64 o
   3   2   7       95.35       98.64      3.58 o
   4   2   7        4.91        2.49      3.33 o
   5   2   7       94.15      100.52      3.33 o
   6   2   7        3.70        5.61      2.95 o
   7   2   7       13.08       14.22      3.19 o
   8   2   7        0.63        4.16      3.98 o
   9   2   7        0.00        2.57      3.55 o
  -9   3   7        1.96        4.53      3.43 o
  -8   3   7       15.45       16.35      2.69 o
  -7   3   7       68.65       68.33      3.10 o
  -6   3   7        1.50        2.24      2.57 o
  -5   3   7       13.68       17.17      2.40 o
  -4   3   7      237.95      243.39      4.93 o
  -3   3   7       73.74       86.28      3.25 o
  -2   3   7      234.38      229.81      3.37 o
  -1   3   7      634.79      737.14      7.20 o
   0   3   7      815.90      836.30      9.08 o
   1   3   7        9.25       10.79      3.15 o
   2   3   7      841.24      838.03     14.51 o
   3   3   7      122.76      137.15      4.99 o
   4   3   7      188.56      194.05      3.87 o
   5   3   7       21.64       22.84      3.11 o
   6   3   7       10.61       10.98      3.14 o
   7   3   7        0.49        1.23      3.17 o
   8   3   7       12.92       11.81      3.47 o
  -9   4   7        0.16        2.80      3.83 o
  -8   4   7       41.32       37.93      3.28 o
  -7   4   7        0.01        2.71      2.70 o
  -6   4   7      456.31      484.62      6.83 o
  -5   4   7        0.03        0.79      2.64 o
  -4   4   7       47.85       54.12      2.60 o
  -3   4   7      252.64      287.90      3.41 o
  -2   4   7       90.17      102.00      4.38 o
  -1   4   7      994.82     1067.89     11.44 o
   0   4   7      639.53      650.27      6.96 o
   1   4   7      705.24      824.41     11.75 o
   2   4   7       36.46       51.37      3.92 o
   3   4   7        0.96        4.56      3.43 o
   4   4   7        0.12        1.09      3.46 o
   5   4   7       22.76       23.13      3.56 o
   6   4   7        5.58        6.66      3.33 o
   7   4   7        5.67        2.47      3.20 o
   8   4   7        0.83        1.19      3.53 o
  -8   5   7        2.74        4.09      3.19 o
  -7   5   7        0.52        3.16      2.77 o
  -6   5   7       29.34       30.14      2.92 o
  -5   5   7       22.97       24.82      2.56 o
  -4   5   7       41.74       48.42      2.80 o
  -3   5   7       31.12       28.29      3.22 o
  -2   5   7       68.40       64.89      2.84 o
  -1   5   7      125.84      116.71      3.16 o
   0   5   7       92.56       84.94      2.95 o
   1   5   7       67.41       62.98      3.22 o
   2   5   7        1.88        1.85      3.28 o
   3   5   7       74.51       76.99      4.94 o
   4   5   7        0.13        4.10      3.81 o
   5   5   7        0.25       -0.08      4.47 o
   6   5   7        5.32        6.08      3.86 o
   7   5   7        7.37        9.38      3.89 o
   8   5   7        0.11        3.31      3.58 o
  -7   6   7        1.41        5.59      3.01 o
  -6   6   7        6.66       10.29      2.80 o
  -5   6   7        0.00        2.57      2.74 o
  -4   6   7       11.97       13.38      2.91 o
  -3   6   7        3.42        4.54      2.45 o
  -2   6   7       16.57       15.06      2.78 o
  -1   6   7        2.80        5.44      2.71 o
   0   6   7        0.00        2.31      2.82 o
   1   6   7       85.08       72.07      3.12 o
   2   6   7        1.22        4.17      3.14 o
   3   6   7       17.82       21.20      2.85 o
   4   6   7        1.96        4.74      3.96 o
   5   6   7      136.73      131.37      6.52 o
   6   6   7       15.46       12.84      4.93 o
   7   6   7       11.13        3.42      4.39 o
  -7   7   7        0.01       -0.33      3.87 o
  -6   7   7        6.24        6.30      2.79 o
  -5   7   7        0.54        2.79      2.62 o
  -4   7   7        0.35        4.60      2.48 o
  -3   7   7        0.26       -0.45      2.45 o
  -2   7   7        3.47        5.79      2.41 o
  -1   7   7       98.33      106.12      3.03 o
   0   7   7       33.47       34.49      2.73 o
   1   7   7        0.15        0.62      2.86 o
   2   7   7       14.09       13.78      2.70 o
   3   7   7        0.26        0.32      3.27 o
   4   7   7       25.50       28.17      4.09 o
   5   7   7       29.93       27.90      4.06 o
   6   7   7        8.23        6.70      3.66 o
  -5   8   7        0.01        0.81      2.79 o
  -4   8   7        9.86       11.43      2.70 o
  -3   8   7       50.74       52.48      2.77 o
  -2   8   7        0.61        5.08      3.03 o
  -1   8   7        0.26        2.59      2.80 o
   0   8   7        0.85        4.32      2.76 o
   1   8   7       38.72       35.73      2.83 o
   2   8   7        0.75       -0.04      3.12 o
   3   8   7        9.79       10.77      3.46 o
   4   8   7        3.54        6.83      3.54 o
   5   8   7        5.92        6.26      4.40 o
  -4   9   7       33.31       33.14      3.64 o
  -3   9   7        0.08        2.36      3.13 o
  -2   9   7       47.20       48.34      3.72 o
  -1   9   7       12.87       14.20      2.96 o
   0   9   7        0.45        5.07      3.12 o
   1   9   7        0.10        1.26      3.27 o
   2   9   7        3.69        3.03      3.78 o
   3   9   7        0.14        1.88      3.62 o
  -9   0   8        3.37        4.14      3.82 o
  -8   0   8        0.44        0.81      4.60 o
  -7   0   8        2.22        3.21      3.81 o
  -6   0   8        2.20        2.75      3.34 o
  -5   0   8       43.16       51.49      4.34 o
  -4   0   8        9.53       10.67      3.73 o
  -3   0   8      233.21      225.49      5.00 o
  -2   0   8     5272.74     4984.51     19.72 o
  -1   0   8       17.95       18.35      5.48 o
   0   0   8       19.55       22.17      4.13 o
   1   0   8      235.41      181.37      7.15 o
   2   0   8     2017.61     1960.02     44.72 o
   3   0   8      207.78      221.26      6.98 o
   4   0   8      483.00      471.96     13.54 o
   5   0   8        1.87        0.88      5.17 o
   6   0   8       69.68       65.93      5.12 o
   7   0   8      106.59      105.90      5.32 o
   8   0   8       39.81       33.71      5.58 o
   9   0   8       35.37       38.25     10.18 o
  -9   1   8        5.46        4.89      3.25 o
  -8   1   8        0.29        1.16      2.82 o
  -7   1   8        1.74        2.75      2.67 o
  -6   1   8        8.15        9.65      2.70 o
  -5   1   8        3.48        3.92      2.34 o
  -4   1   8        3.86        2.98      2.77 o
  -3   1   8       14.60       15.66      3.06 o
  -2   1   8        1.15       -0.25      2.75 o
  -1   1   8      140.03      145.49      3.79 o
   0   1   8      372.13      345.09      5.69 o
   1   1   8      591.39      579.51      7.32 o
   2   1   8     1241.98     1325.00      9.61 o
   3   1   8        2.33        0.73      3.80 o
   4   1   8      411.22      425.65      5.78 o
   5   1   8       50.92       45.89      4.30 o
   6   1   8      369.08      371.29     10.48 o
   7   1   8       13.10       14.62      3.38 o
   8   1   8        0.49        3.23      3.96 o
   9   1   8        0.58       -0.94      3.97 o
  -9   2   8       25.12       22.08      3.63 o
  -8   2   8       12.90       12.91      2.85 o
  -7   2   8        7.13        9.17      2.34 o
  -6   2   8      252.72      242.16      3.73 o
  -5   2   8      270.05      261.73      3.31 o
  -4   2   8      911.25      941.48     11.78 o
  -3   2   8      785.65      815.37      5.31 o
  -2   2   8     1218.31     1224.62      7.63 o
  -1   2   8       15.07       13.10      2.82 o
   0   2   8       58.63       50.93      2.99 o
   1   2   8       25.80       26.48      4.00 o
   2   2   8      310.30      296.90      5.35 o
   3   2   8       41.58       38.46      3.99 o
   4   2   8        0.57        3.67      3.62 o
   5   2   8        1.19        3.13      3.28 o
   6   2   8       86.93       91.12      3.95 o
   7   2   8        2.40        5.53      3.66 o
   8   2   8        1.67        1.05      3.50 o
  -9   3   8        4.64        6.86      2.80 o
  -8   3   8        2.54        0.95      2.78 o
  -7   3   8       93.88       92.63      3.07 o
  -6   3   8       16.75       13.69      2.52 o
  -5   3   8       93.39       90.48      2.53 o
  -4   3   8       23.86       27.24      2.76 o
  -3   3   8      166.63      150.38      3.23 o
  -2   3   8       21.22       26.93      2.79 o
  -1   3   8       99.62       89.71      2.84 o
   0   3   8      103.43      100.23      3.11 o
   1   3   8      374.76      378.10      5.16 o
   2   3   8       89.05       93.08      3.89 o
   3   3   8      163.14      184.56      6.41 o
   4   3   8       30.30       35.60      4.02 o
   5   3   8       13.19       11.53      2.97 o
   6   3   8        5.32        8.17      3.43 o
   7   3   8        5.40        3.94      3.33 o
   8   3   8        1.16        4.03      3.69 o
  -8   4   8       13.15       15.36      3.11 o
  -7   4   8        9.44       13.87      2.74 o
  -6   4   8       41.57       41.41      2.94 o
  -5   4   8      117.55      119.71      3.13 o
  -4   4   8       11.09       11.50      2.60 o
  -3   4   8       13.55       17.31      2.47 o
  -2   4   8       38.06       39.83      3.20 o
  -1   4   8        1.33        4.05      2.76 o
   0   4   8      148.55      160.68      3.20 o
   1   4   8       16.91       17.28      3.06 o
   2   4   8       29.88       38.45      3.51 o
   3   4   8       28.46       31.02      3.77 o
   4   4   8        6.19        7.57      3.47 o
   5   4   8        5.63        6.67      3.14 o
   6   4   8        0.01        1.51      3.31 o
   7   4   8        7.77        8.99      4.21 o
   8   4   8        0.21       -0.82      3.93 o
  -8   5   8        0.05        0.60      2.97 o
  -7   5   8        0.01        2.24      2.58 o
  -6   5   8       30.57       33.30      2.54 o
  -5   5   8        3.73        6.90      2.57 o
  -4   5   8       18.77       14.18      2.42 o
  -3   5   8      425.26      441.96      8.13 o
  -2   5   8        1.99        2.49      2.35 o
  -1   5   8      252.48      261.31      3.62 o
   0   5   8        0.35        2.59      2.61 o
   1   5   8       68.80       72.22      3.49 o
   2   5   8       14.47       17.40      3.45 o
   3   5   8       42.80       42.22      4.09 o
   4   5   8      108.30       97.48      3.61 o
   5   5   8        1.97        1.48      3.30 o
   6   5   8        5.31        6.22      4.02 o
   7   5   8        0.70       -1.11      4.49 o
  -7   6   8        3.62        5.32      3.24 o
  -6   6   8        4.85        6.64      3.17 o
  -5   6   8        7.62       11.81      2.99 o
  -4   6   8        0.09        1.34      2.80 o
  -3   6   8        0.90        3.58      2.96 o
  -2   6   8       55.75       52.13      3.21 o
  -1   6   8        1.78        1.64      2.82 o
   0   6   8       62.85       68.14      3.52 o
   1   6   8        0.20        1.67      2.86 o
   2   6   8       11.81       14.73      3.14 o
   3   6   8      122.40      115.84      4.33 o
   4   6   8       23.15       25.26      3.75 o
   5   6   8       90.21       83.12      4.15 o
   6   6   8       14.68       19.90      3.69 o
   7   6   8        8.40       10.88      4.17 o
  -6   7   8        9.06        9.18      3.03 o
  -5   7   8        5.86        4.32      2.65 o
  -4   7   8        0.13        2.08      2.56 o
  -3   7   8       80.82       74.11      3.07 o
  -2   7   8        0.01        2.72      2.60 o
  -1   7   8       19.17       14.71      2.88 o
   0   7   8       19.95       21.42      2.47 o
   1   7   8        3.64        6.49      2.78 o
   2   7   8       18.43       15.05      2.65 o
   3   7   8       12.30       10.42      3.09 o
   4   7   8       47.49       46.05      4.75 o
   5   7   8        1.46       -0.97      4.18 o
   6   7   8       11.47        7.58      4.94 o
  -5   8   8        3.86        6.64      3.19 o
  -4   8   8        0.41        1.52      2.57 o
  -3   8   8        1.43        4.09      2.76 o
  -2   8   8        6.21        6.62      2.87 o
  -1   8   8        0.04        1.89      2.68 o
   0   8   8        2.36        4.35      2.56 o
   1   8   8       30.94       26.71      2.79 o
   2   8   8        3.08        5.22      3.53 o
   3   8   8        5.09        4.35      3.04 o
   4   8   8        4.06        5.96      3.96 o
   5   8   8        1.83       10.97      5.24 o
  -4   9   8        6.54        9.48      3.00 o
  -3   9   8       12.95       16.00      3.16 o
  -2   9   8        6.74        6.06      2.95 o
  -1   9   8       13.63       14.12      2.90 o
   0   9   8        0.05        3.69      3.22 o
   1   9   8        1.49        5.27      3.08 o
   2   9   8        6.69        7.20      3.65 o
   3   9   8        2.98        2.18      3.53 o
  -9   1   9       10.89        8.03      3.39 o
  -8   1   9        7.88       10.16      3.36 o
  -7   1   9        6.53        7.00      2.60 o
  -6   1   9       27.41       28.02      2.99 o
  -5   1   9       25.35       23.90      2.52 o
  -4   1   9        0.56        0.81      2.27 o
  -3   1   9       16.67       17.19      2.77 o
  -2   1   9       65.52       59.68      3.48 o
  -1   1   9      293.93      283.22      4.31 o
   0   1   9      117.28      125.89      4.12 o
   1   1   9      235.16      241.03      5.26 o
   2   1   9      894.91      970.30      8.16 o
   3   1   9      149.88      169.44      4.75 o
   4   1   9      323.24      325.48      5.17 o
   5   1   9       15.14       16.56      4.06 o
   6   1   9       49.54       42.34      3.56 o
   7   1   9       10.01        9.16      3.49 o
   8   1   9        1.43        1.91      3.87 o
  -9   2   9        5.25        8.35      3.15 o
  -8   2   9       26.21       27.39      3.03 o
  -7   2   9        3.00        2.90      2.65 o
  -6   2   9       30.34       38.64      3.17 o
  -5   2   9        0.15        0.89      2.46 o
  -4   2   9      119.35      123.73      2.79 o
  -3   2   9      952.70      978.61     13.34 o
  -2   2   9       26.42       24.24      2.55 o
  -1   2   9      171.50      174.85      3.56 o
   0   2   9        1.27        2.89      3.39 o
   1   2   9      137.94      126.56      4.34 o
   2   2   9      259.08      227.05      4.99 o
   3   2   9        6.57        7.58      3.88 o
   4   2   9       24.29       29.44      4.08 o
   5   2   9      274.98      273.79      6.70 o
   6   2   9        6.45        7.25      3.08 o
   7   2   9       33.04       32.56      4.09 o
   8   2   9        2.39        2.95      3.59 o
  -9   3   9        5.44       10.42      3.63 o
  -8   3   9       23.78       26.16      2.99 o
  -7   3   9        4.47        6.82      2.74 o
  -6   3   9       55.64       53.13      2.63 o
  -5   3   9      335.93      337.90      4.15 o
  -4   3   9       90.10      102.06      3.03 o
  -3   3   9      326.00      355.56      6.70 o
  -2   3   9        7.72        8.61      2.60 o
  -1   3   9       15.52       18.62      3.04 o
   0   3   9       31.82       29.52      2.95 o
   1   3   9      126.13      136.46      5.22 o
   2   3   9      152.95      154.91      5.00 o
   3   3   9        0.00        3.19      4.38 o
   4   3   9       65.69       66.40      4.81 o
   5   3   9       18.26       20.03      3.80 o
   6   3   9        0.04        2.59      3.93 o
   7   3   9        0.41        1.61      3.51 o
   8   3   9        2.00        2.82      3.76 o
  -8   4   9       30.49       22.41      2.98 o
  -7   4   9       78.52       81.36      3.00 o
  -6   4   9       59.23       58.05      3.10 o
  -5   4   9       80.13       84.31      2.92 o
  -4   4   9       30.71       27.62      2.52 o
  -3   4   9       43.57       44.69      2.68 o
  -2   4   9        9.99       14.83      3.33 o
  -1   4   9      141.81      135.65      3.21 o
   0   4   9      111.81       99.77      3.39 o
   1   4   9       16.10       13.92      3.32 o
   2   4   9      154.93      161.54      4.39 o
   3   4   9        0.03        2.98      3.47 o
   4   4   9       21.35       21.24      3.54 o
   5   4   9        3.47        3.18      3.69 o
   6   4   9        1.04        2.91      3.54 o
   7   4   9        0.61        5.01      4.67 o
   8   4   9        6.68        8.03      3.89 o
  -8   5   9        7.78        7.68      3.00 o
  -7   5   9       25.75       27.64      2.58 o
  -6   5   9        1.88        4.37      2.83 o
  -5   5   9       73.27       73.65      2.92 o
  -4   5   9        8.92       10.73      2.36 o
  -3   5   9       38.69       40.75      2.97 o
  -2   5   9      199.02      212.44      4.90 o
  -1   5   9       35.97       46.16      2.94 o
   0   5   9       13.88       14.89      2.58 o
   1   5   9      134.24      133.83      4.31 o
   2   5   9       34.08       36.61      3.19 o
   3   5   9      178.82      186.49      5.97 o
   4   5   9       20.00       24.01      3.56 o
   5   5   9        0.01        0.82      4.08 o
   6   5   9        0.40       10.32      4.69 o
   7   5   9        0.14        6.11      4.03 o
  -7   6   9        0.06        3.25      2.94 o
  -6   6   9        6.93        7.22      3.10 o
  -5   6   9       12.84       12.21      3.07 o
  -4   6   9        0.39        0.61      2.59 o
  -3   6   9        0.10        2.33      2.66 o
  -2   6   9       26.20       25.61      2.49 o
  -1   6   9        1.88        5.32      2.74 o
   0   6   9        2.98        7.32      2.75 o
   1   6   9       10.02       13.70      2.90 o
   2   6   9       17.81       18.12      2.70 o
   3   6   9      191.27      188.52      6.71 o
   4   6   9       93.00       96.05      4.12 o
   5   6   9       70.58       62.63      4.30 o
   6   6   9        9.75        8.84      3.47 o
   7   6   9        5.73        2.61      4.38 o
  -6   7   9        0.75        5.63      3.34 o
  -5   7   9        2.20        4.49      2.66 o
  -4   7   9       22.80       27.83      2.89 o
  -3   7   9        0.36        1.19      2.98 o
  -2   7   9        2.10        0.40      2.58 o
  -1   7   9        8.31        4.53      2.59 o
   0   7   9        2.91        3.39      2.69 o
   1   7   9        1.06        3.52      3.04 o
   2   7   9        6.36        7.44      3.08 o
   3   7   9       27.70       24.66      3.48 o
   4   7   9       12.01       15.21      4.69 o
   5   7   9        1.79        8.22      4.38 o
   6   7   9        8.36        8.24      4.59 o
  -5   8   9        0.52        0.92      3.25 o
  -4   8   9        0.07        2.35      2.70 o
  -3   8   9       32.91       34.54      3.20 o
  -2   8   9        4.08        5.00      2.75 o
  -1   8   9       10.75       12.49      2.96 o
   0   8   9        6.90        6.24      2.43 o
   1   8   9        0.24        2.46      3.18 o
   2   8   9       13.88       11.70      3.00 o
   3   8   9        8.28        8.39      3.64 o
   4   8   9        0.08        3.39      5.12 o
  -3   9   9        1.72        1.99      2.69 o
  -2   9   9        6.66        6.98      3.34 o
  -1   9   9        0.03       -0.38      2.86 o
   0   9   9        6.89        4.94      2.67 o
   1   9   9        5.18        7.38      3.30 o
   2   9   9        0.07        1.12      3.54 o
   3   9   9        0.16        2.69      4.32 o
  -9   0  10        7.04        3.93      4.43 o
  -8   0  10        0.00        3.20      3.54 o
  -7   0  10        0.01       -0.55      3.44 o
  -6   0  10       12.02       13.25      3.87 o
  -5   0  10       58.42       69.92      3.74 o
  -4   0  10      313.75      327.60      5.28 o
  -3   0  10        7.12        8.20      3.36 o
  -2   0  10      384.11      442.64      6.98 o
  -1   0  10       24.45       18.52      5.10 o
   0   0  10     9499.23    10175.47     60.25 o
   1   0  10       84.09       69.63      6.06 o
   2   0  10     2200.01     2424.85     16.52 o
   3   0  10      231.31      205.23      7.14 o
   4   0  10      245.46      233.76      6.91 o
   5   0  10      514.30      548.36     10.26 o
   6   0  10       10.43       12.17      4.72 o
   7   0  10      115.32      106.97      8.68 o
   8   0  10        0.11        2.01      5.41 o
  -9   1  10        4.14        5.53      2.89 o
  -8   1  10       22.33       18.66      2.96 o
  -7   1  10        0.25        4.24      2.87 o
  -6   1  10       63.75       63.85      2.96 o
  -5   1  10       25.42       28.08      2.74 o
  -4   1  10      488.95      497.51      5.91 o
  -3   1  10       30.63       27.08      2.78 o
  -2   1  10       11.07       12.13      2.96 o
  -1   1  10        6.93        6.76      2.65 o
   0   1  10      512.21      536.55     11.39 o
   1   1  10        0.11        0.60      3.28 o
   2   1  10        8.08       13.95      4.67 o
   3   1  10        1.11       -0.37      3.66 o
   4   1  10        6.05       11.32      3.41 o
   5   1  10      161.57      156.30      4.61 o
   6   1  10       36.52       38.88      3.68 o
   7   1  10       84.26       81.45      4.08 o
   8   1  10        2.67        3.41      4.09 o
  -9   2  10        3.57        5.39      3.52 o
  -8   2  10        4.99        4.56      3.14 o
  -7   2  10        0.96        1.56      2.57 o
  -6   2  10       42.74       45.29      2.92 o
  -5   2  10       29.65       31.55      2.47 o
  -4   2  10      130.21      143.44      3.68 o
  -3   2  10        0.53        4.48      3.04 o
  -2   2  10      117.56      107.05      3.12 o
  -1   2  10       20.52       19.67      2.86 o
   0   2  10       71.66       71.23      3.13 o
   1   2  10       32.12       34.86      3.96 o
   2   2  10       18.77       23.07      3.74 o
   3   2  10        0.90        1.61      3.69 o
   4   2  10       97.56       90.86      4.21 o
   5   2  10      206.68      208.23      4.94 o
   6   2  10        3.73        6.41      3.27 o
   7   2  10       48.05       57.03      4.07 o
   8   2  10        0.33        0.32      3.99 o
  -9   3  10        7.76        5.29      3.14 o
  -8   3  10       90.11       87.20      3.54 o
  -7   3  10        5.01        3.12      2.55 o
  -6   3  10      158.76      169.30      3.39 o
  -5   3  10        0.81        3.17      2.57 o
  -4   3  10       42.92       42.92      2.85 o
  -3   3  10       26.10       29.64      2.47 o
  -2   3  10        9.55       12.30      2.85 o
  -1   3  10      211.01      230.50      3.78 o
   0   3  10        0.81        0.15      2.99 o
   1   3  10        2.00        3.56      3.31 o
   2   3  10       46.48       45.92      4.44 o
   3   3  10       35.97       33.15      4.54 o
   4   3  10       37.63       44.03      4.03 o
   5   3  10        4.46        7.33      2.88 o
   6   3  10        3.28        5.97      3.64 o
   7   3  10       19.76       16.83      3.87 o
   8   3  10        8.24       12.18      4.03 o
  -8   4  10       12.02       11.80      2.72 o
  -7   4  10       36.83       34.83      2.82 o
  -6   4  10       11.24       11.16      2.47 o
  -5   4  10      148.17      165.89      3.06 o
  -4   4  10        3.64        5.49      2.63 o
  -3   4  10       17.78       17.39      2.52 o
  -2   4  10      122.42      122.20      3.96 o
  -1   4  10       78.17       77.26      3.06 o
   0   4  10       71.20       69.81      3.23 o
   1   4  10       60.30       59.43      3.28 o
   2   4  10      135.20      133.31      6.07 o
   3   4  10        0.01        2.39      4.22 o
   4   4  10       20.37       25.62      4.01 o
   5   4  10        7.13        8.70      4.00 o
   6   4  10        0.70        2.15      4.03 o
   7   4  10       17.32       15.37      4.33 o
  -8   5  10        5.19        7.71      2.98 o
  -7   5  10       10.64        9.00      2.83 o
  -6   5  10       21.84       20.79      3.10 o
  -5   5  10        0.16        4.21      2.34 o
  -4   5  10        0.78        1.85      2.65 o
  -3   5  10       51.81       53.50      3.11 o
  -2   5  10        4.41        7.40      2.49 o
  -1   5  10       12.71       10.65      2.60 o
   0   5  10        7.63       12.55      3.27 o
   1   5  10       10.66       10.64      3.11 o
   2   5  10        0.18       -1.06      4.58 o
   3   5  10      188.73      197.93      6.21 o
   4   5  10        7.15       10.26      3.11 o
   5   5  10        9.14        8.41      3.79 o
   6   5  10       15.47       22.61      4.86 o
   7   5  10        4.34        6.48      4.46 o
  -7   6  10        0.94        2.74      3.08 o
  -6   6  10        0.30        4.04      2.91 o
  -5   6  10       61.62       61.98      3.26 o
  -4   6  10        2.15        1.75      2.70 o
  -3   6  10        3.71        6.50      2.98 o
  -2   6  10      137.86      136.37      3.77 o
  -1   6  10        0.12        2.02      2.62 o
   0   6  10        0.19        1.14      2.90 o
   1   6  10        0.02        2.18      2.92 o
   2   6  10       19.39       17.19      2.76 o
   3   6  10       23.31       30.42      3.32 o
   4   6  10        2.74        7.01      3.27 o
   5   6  10        0.52        7.76      7.10 o
   6   6  10       16.30       15.76      4.55 o
  -6   7  10        0.97        2.33      2.79 o
  -5   7  10        0.67        2.25      3.45 o
  -4   7  10       43.48       47.37      3.52 o
  -3   7  10       33.95       28.81      2.96 o
  -2   7  10        0.00       -0.10      2.64 o
  -1   7  10      383.10      342.77      4.23 o
   0   7  10       72.49       71.36      3.99 o
   1   7  10      210.45      177.16      3.39 o
   2   7  10       32.77       34.24      3.63 o
   3   7  10        3.47        3.64      3.64 o
   4   7  10       26.29       28.37      4.08 o
   5   7  10        4.63        4.60      3.91 o
  -5   8  10        8.24        6.44      2.79 o
  -4   8  10        0.45        3.90      2.91 o
  -3   8  10        9.68        7.73      2.42 o
  -2   8  10        2.53        4.91      2.82 o
  -1   8  10        0.18        2.29      2.61 o
   0   8  10       22.18       17.85      2.86 o
   1   8  10        0.05        5.22      2.64 o
   2   8  10       10.02        8.77      3.00 o
   3   8  10        9.28        8.62      3.97 o
   4   8  10        0.08        2.24      3.94 o
  -3   9  10        0.39        2.20      2.73 o
  -2   9  10       14.34       14.86      3.09 o
  -1   9  10        1.48        5.05      3.16 o
   0   9  10        0.40        0.65      2.94 o
   1   9  10        2.18        2.05      3.54 o
   2   9  10        0.00        1.59      3.71 o
  -9   1  11        0.02        1.05      3.16 o
  -8   1  11        0.01        1.40      3.10 o
  -7   1  11       44.06       44.44      3.28 o
  -6   1  11       19.91       21.26      2.44 o
  -5   1  11      158.14      155.34      3.26 o
  -4   1  11      257.97      270.46      3.24 o
  -3   1  11       44.98       41.35      2.78 o
  -2   1  11       68.35       72.02      3.38 o
  -1   1  11       91.20       82.20      3.34 o
   0   1  11      533.11      496.93      6.46 o
   1   1  11      343.81      346.87      5.04 o
   2   1  11      165.14      174.94      4.67 o
   3   1  11      152.89      144.03      4.27 o
   4   1  11      191.61      180.88      4.88 o
   5   1  11       22.12       21.72      3.98 o
   6   1  11      229.73      224.68      5.29 o
   7   1  11        0.10        2.04      3.63 o
   8   1  11        7.22        7.65      3.71 o
  -9   2  11        4.29        7.38      3.53 o
  -8   2  11        2.46        4.12      3.13 o
  -7   2  11        5.32        8.62      3.08 o
  -6   2  11       27.25       27.67      3.15 o
  -5   2  11       69.15       74.50      2.83 o
  -4   2  11       32.57       33.71      2.83 o
  -3   2  11      115.44      120.88      3.45 o
  -2   2  11        0.76        0.79      2.71 o
  -1   2  11      426.90      420.87      4.71 o
   0   2  11       19.73       17.89      3.22 o
   1   2  11        8.15        5.60      3.39 o
   2   2  11       30.10       25.31      3.98 o
   3   2  11      375.99      375.80      5.57 o
   4   2  11       72.33       65.03      4.37 o
   5   2  11      139.89      144.22      4.17 o
   6   2  11        5.14        6.42      3.65 o
   7   2  11        7.89        9.38      3.60 o
   8   2  11        7.98        7.18      3.96 o
  -9   3  11       18.18       13.09      3.72 o
  -8   3  11        0.00        4.67      3.12 o
  -7   3  11        1.36        2.98      2.63 o
  -6   3  11        4.54        6.81      2.87 o
  -5   3  11       96.19       93.14      2.74 o
  -4   3  11       27.68       31.65      2.41 o
  -3   3  11       15.27       16.13      2.63 o
  -2   3  11        3.89        5.25      2.48 o
  -1   3  11        9.72       11.81      3.15 o
   0   3  11       32.74       38.97      2.77 o
   1   3  11       76.44       78.27      4.04 o
   2   3  11        6.93        4.64      4.34 o
   3   3  11      105.67      102.81      3.88 o
   4   3  11      159.55      166.81      4.72 o
   5   3  11       71.23       75.29      4.69 o
   6   3  11        3.80        1.72      3.90 o
   7   3  11        0.73        0.39      3.48 o
   8   3  11        1.44        3.23      4.60 o
  -8   4  11        1.19        3.54      2.84 o
  -7   4  11       91.99       83.14      2.78 o
  -6   4  11        1.95        1.87      2.67 o
  -5   4  11        0.25        1.47      2.39 o
  -4   4  11       51.31       49.33      2.83 o
  -3   4  11        5.46        8.85      2.68 o
  -2   4  11       32.25       32.36      2.92 o
  -1   4  11        1.70        1.45      2.58 o
   0   4  11        3.83        3.41      3.08 o
   1   4  11        1.80        6.39      3.36 o
   2   4  11      689.06      717.47     11.53 o
   3   4  11        8.85       14.25      4.35 o
   4   4  11       74.17       70.14      3.87 o
   5   4  11        5.72        2.84      4.16 o
   6   4  11        0.08        0.60      4.07 o
   7   4  11        2.42       -0.96      5.12 o
  -8   5  11        4.18        6.08      3.54 o
  -7   5  11       16.85       14.61      2.73 o
  -6   5  11        2.52        3.71      2.58 o
  -5   5  11        0.26       -1.34      2.74 o
  -4   5  11        2.00        5.63      2.70 o
  -3   5  11       14.51       15.96      2.74 o
  -2   5  11       37.83       40.42      2.85 o
  -1   5  11       60.19       64.73      3.07 o
   0   5  11       16.67       21.27      2.95 o
   1   5  11       26.89       31.37      3.24 o
   2   5  11      267.50      293.47      7.55 o
   3   5  11       16.48       20.53      4.50 o
   4   5  11      182.05      195.84      4.63 o
   5   5  11       12.05       18.02      4.42 o
   6   5  11        0.00        9.11      4.26 o
   7   5  11       14.21       15.91      4.70 o
  -7   6  11        1.99        8.70      3.23 o
  -6   6  11        1.46        1.45      3.21 o
  -5   6  11        2.20        1.57      2.88 o
  -4   6  11        1.95        2.22      2.71 o
  -3   6  11       16.50       12.59      2.72 o
  -2   6  11       11.01       10.01      2.27 o
  -1   6  11        3.02        1.66      2.78 o
   0   6  11        0.03        3.04      2.73 o
   1   6  11       35.65       39.27      2.88 o
   2   6  11       52.95       53.72      5.65 o
   3   6  11        0.03        0.42      3.96 o
   4   6  11       48.58       46.81      3.76 o
   5   6  11       25.48       24.40      3.88 o
   6   6  11        0.37        1.59      5.07 o
  -6   7  11        0.92        4.23      3.43 o
  -5   7  11        1.45        2.58      2.84 o
  -4   7  11        4.74        6.75      2.86 o
  -3   7  11        1.97        3.45      2.49 o
  -2   7  11       34.32       30.88      3.02 o
  -1   7  11        0.14        1.74      2.72 o
   0   7  11       54.38       49.48      3.43 o
   1   7  11       13.05       18.24      3.23 o
   2   7  11       16.02       15.85      3.36 o
   3   7  11       30.49       24.21      3.38 o
   4   7  11        0.25        3.14      4.38 o
   5   7  11        1.71       -0.48      4.44 o
  -5   8  11        9.91       12.61      3.17 o
  -4   8  11        0.00        3.47      3.11 o
  -3   8  11        0.03        4.12      2.92 o
  -2   8  11        0.04        2.66      2.66 o
  -1   8  11        7.05        6.21      2.34 o
   0   8  11        2.06        6.28      3.00 o
   1   8  11       15.07       16.61      3.22 o
   2   8  11        5.23        9.33      3.84 o
   3   8  11        0.14        4.48      5.04 o
   4   8  11        0.00        2.67      3.97 o
  -3   9  11        0.04        2.03      3.08 o
  -2   9  11        0.01        4.79      3.13 o
  -1   9  11        0.08        1.38      2.99 o
   0   9  11        0.00        0.66      3.17 o
   1   9  11        5.59        8.75      3.14 o
   2   9  11        0.37        3.46      3.70 o
  -9   0  12        0.07        6.48      4.01 o
  -8   0  12       10.97        9.54      4.11 o
  -7   0  12       10.57        5.53      3.59 o
  -6   0  12      120.36      114.29      6.94 o
  -5   0  12        3.40        6.10      3.73 o
  -4   0  12       19.31       23.32      3.69 o
  -3   0  12      792.73      786.51      6.85 o
  -2   0  12     1018.04     1003.70     16.21 o
  -1   0  12      112.89      133.92      5.56 o
   0   0  12      848.14      958.37     25.41 o
   1   0  12      261.03      307.76      6.73 o
   2   0  12     1207.78     1294.36     12.24 o
   3   0  12      294.44      297.59      9.19 o
   4   0  12        0.00        3.88      5.39 o
   5   0  12       18.03       19.36      5.53 o
   6   0  12       37.35       33.29      5.89 o
   7   0  12       15.21       16.20      5.72 o
   8   0  12        3.94        4.20      5.75 o
  -9   1  12        1.30        3.75      3.39 o
  -8   1  12        0.74        1.77      2.94 o
  -7   1  12       11.82       10.97      2.80 o
  -6   1  12        1.34        1.69      2.64 o
  -5   1  12        9.51       10.69      2.54 o
  -4   1  12        0.02        4.86      2.71 o
  -3   1  12       36.66       40.26      2.93 o
  -2   1  12     1004.86     1042.13      5.81 o
  -1   1  12      209.92      181.06      3.53 o
   0   1  12      547.06      564.60      6.61 o
   1   1  12       12.77        8.10      3.00 o
   2   1  12      102.87      104.72      4.41 o
   3   1  12       17.73       21.93      4.10 o
   4   1  12        5.76        9.44      4.43 o
   5   1  12       49.56       43.78      3.91 o
   6   1  12        0.45        3.87      4.18 o
   7   1  12        0.67        1.78      3.58 o
   8   1  12       11.86       10.72      3.90 o
  -9   2  12        3.95        1.90      3.11 o
  -8   2  12       24.53       24.72      3.31 o
  -7   2  12        0.33        0.44      2.97 o
  -6   2  12        0.02        2.00      2.68 o
  -5   2  12        0.90        1.76      2.46 o
  -4   2  12        4.82        8.34      2.76 o
  -3   2  12        3.57        1.55      2.79 o
  -2   2  12        1.57        3.23      3.08 o
  -1   2  12       16.33       13.36      2.82 o
   0   2  12      239.73      229.94      3.97 o
   1   2  12        7.43        2.70      3.39 o
   2   2  12      107.86      100.34      3.59 o
   3   2  12      390.54      404.63      5.80 o
   4   2  12      165.46      189.97      4.44 o
   5   2  12      300.54      290.99      5.28 o
   6   2  12       16.49       22.16      3.71 o
   7   2  12        0.23        0.05      3.41 o
   8   2  12       21.84       18.47      4.50 o
  -8   3  12       33.03       30.94      3.40 o
  -7   3  12       38.68       36.77      2.97 o
  -6   3  12        7.50        8.48      2.65 o
  -5   3  12        1.14        8.97      3.35 o
  -4   3  12        3.29        4.90      2.91 o
  -3   3  12        9.91       16.21      2.85 o
  -2   3  12        0.61        2.31      2.57 o
  -1   3  12       45.68       42.86      3.17 o
   0   3  12       41.80       42.50      3.05 o
   1   3  12        1.25        4.86      3.42 o
   2   3  12        7.06        9.09      4.32 o
   3   3  12      335.04      333.20      5.88 o
   4   3  12        0.46        5.84      4.19 o
   5   3  12       75.10       82.14      5.03 o
   6   3  12        0.71        4.66      4.34 o
   7   3  12        2.69        4.46      4.00 o
  -8   4  12        6.10        8.99      3.15 o
  -7   4  12        4.37        5.98      2.91 o
  -6   4  12       26.18       25.67      2.46 o
  -5   4  12       16.83       18.06      2.62 o
  -4   4  12        8.61       11.57      2.51 o
  -3   4  12       16.42       14.20      2.94 o
  -2   4  12        1.60        2.87      2.81 o
  -1   4  12        4.51        3.16      2.61 o
   0   4  12       21.53       21.74      3.71 o
   1   4  12      163.12      157.87      3.96 o
   2   4  12        0.05        2.77      5.18 o
   3   4  12       13.25       12.92      4.48 o
   4   4  12       55.23       57.21      4.32 o
   5   4  12        5.09        7.20      3.61 o
   6   4  12        0.35       -0.99      3.79 o
   7   4  12        0.03       -0.96      4.06 o
  -7   5  12       26.78       25.81      3.18 o
  -6   5  12       12.48        7.31      2.57 o
  -5   5  12        8.13        9.12      2.93 o
  -4   5  12        0.30       -0.54      2.70 o
  -3   5  12        4.29        8.52      2.66 o
  -2   5  12        2.09        2.97      2.53 o
  -1   5  12        6.46        8.19      2.97 o
   0   5  12       20.41       17.51      2.58 o
   1   5  12      304.21      301.05      4.53 o
   2   5  12       89.30       91.55     10.00 o
   3   5  12      446.58      452.31     12.40 o
   4   5  12       26.64       31.09      4.17 o
   5   5  12       47.41       48.39      4.15 o
   6   5  12        0.01        3.27      4.99 o
  -7   6  12        1.69        5.53      2.98 o
  -6   6  12        0.15        5.10      3.17 o
  -5   6  12        0.17        0.59      2.30 o
  -4   6  12       26.70       24.25      2.72 o
  -3   6  12      118.82      107.58      3.38 o
  -2   6  12       33.69       33.10      2.50 o
  -1   6  12       79.37       62.45      2.96 o
   0   6  12       22.53       25.37      2.92 o
   1   6  12       42.07       38.99      3.37 o
   2   6  12       17.61       15.63      4.00 o
   3   6  12        1.10        0.73      4.63 o
   4   6  12        7.55        7.07      3.61 o
   5   6  12        0.02       -0.17      3.55 o
   6   6  12        4.98        7.79      5.22 o
  -6   7  12        0.15        3.18      3.39 o
  -5   7  12        0.36        3.77      3.09 o
  -4   7  12        0.42       -0.43      2.56 o
  -3   7  12        0.05        0.67      2.93 o
  -2   7  12       39.73       39.79      3.54 o
  -1   7  12        2.08        3.58      2.71 o
   0   7  12       18.98       16.49      3.52 o
   1   7  12      127.77      112.39      3.50 o
   2   7  12        3.07       -0.38      3.64 o
   3   7  12       98.81       88.50      5.41 o
   4   7  12       17.47       19.06      4.06 o
   5   7  12        9.67        4.05      4.11 o
  -4   8  12        0.12        1.97      2.81 o
  -3   8  12       22.53       17.09      2.74 o
  -2   8  12        0.26        0.12      3.06 o
  -1   8  12       16.62       15.15      3.01 o
   0   8  12        0.20        2.06      2.47 o
   1   8  12        0.07        1.78      3.21 o
   2   8  12        0.51        2.83      2.87 o
   3   8  12        0.13        2.39      4.46 o
  -2   9  12        0.01        2.23      3.25 o
  -1   9  12        0.16        1.40      2.74 o
   0   9  12        6.29        7.72      3.04 o
   1   9  12        2.02        4.46      3.67 o
  -9   1  13        0.75       -0.13      3.22 o
  -8   1  13        0.10        1.98      2.82 o
  -7   1  13        2.04        0.61      2.80 o
  -6   1  13       76.63       87.63      3.13 o
  -5   1  13        0.00        1.70      2.65 o
  -4   1  13      232.52      246.54      3.80 o
  -3   1  13       15.69       17.27      3.00 o
  -2   1  13      913.83      964.63     10.27 o
  -1   1  13      164.87      158.52      3.61 o
   0   1  13      737.48      797.99      7.69 o
   1   1  13      436.83      423.35      5.58 o
   2   1  13       21.36       21.31      3.52 o
   3   1  13      252.33      246.37      5.11 o
   4   1  13       37.26       33.27      4.27 o
   5   1  13       35.25       39.11      4.12 o
   6   1  13        3.07        4.34      4.05 o
   7   1  13        1.51        1.69      3.74 o
   8   1  13        0.23        0.85      3.95 o
  -8   2  13        0.02        0.30      2.96 o
  -7   2  13        1.66        4.34      2.99 o
  -6   2  13       35.17       36.37      2.48 o
  -5   2  13        1.45        1.60      3.38 o
  -4   2  13       88.24       94.88      3.11 o
  -3   2  13       51.72       55.82      3.18 o
  -2   2  13       25.07       24.37      2.67 o
  -1   2  13      273.14      272.87      4.00 o
   0   2  13        6.39        6.54      2.77 o
   1   2  13        0.66        2.68      3.20 o
   2   2  13        7.82       12.02      3.80 o
   3   2  13       81.06       82.82      5.04 o
   4   2  13      264.17      261.71      6.53 o
   5   2  13       25.83       30.97      3.67 o
   6   2  13       11.02       11.25      4.23 o
   7   2  13        0.52        2.44      3.84 o
  -8   3  13        8.05        7.82      2.91 o
  -7   3  13        0.07        2.19      2.86 o
  -6   3  13       31.44       40.19      2.87 o
  -5   3  13       48.51       55.72      3.29 o
  -4   3  13        9.29       11.71      3.07 o
  -3   3  13      146.88      152.68      4.13 o
  -2   3  13       52.59       52.94      3.19 o
  -1   3  13      271.08      254.51      4.94 o
   0   3  13     1457.92     1385.21      8.13 o
   1   3  13      228.42      219.22      3.96 o
   2   3  13      225.77      236.17      4.94 o
   3   3  13       21.79       27.22      3.81 o
   4   3  13       13.75       12.11      4.39 o
   5   3  13      127.69      153.18      5.52 o
   6   3  13        0.15        0.63      3.85 o
   7   3  13       30.10       22.48      4.76 o
  -8   4  13        2.10        0.93      3.23 o
  -7   4  13       37.65       40.04      3.13 o
  -6   4  13        0.22        6.25      2.98 o
  -5   4  13        4.98        7.52      2.63 o
  -4   4  13       29.30       35.96      2.76 o
  -3   4  13        1.65        1.92      2.69 o
  -2   4  13      200.89      191.68      4.50 o
  -1   4  13      372.97      376.56      4.76 o
   0   4  13      558.18      566.45      7.55 o
   1   4  13      475.03      480.56      7.44 o
   2   4  13      594.79      644.27     16.02 o
   3   4  13      215.15      222.10     10.53 o
   4   4  13       34.34       41.46      4.78 o
   5   4  13       49.41       48.24      5.28 o
   6   4  13       72.51       72.58      4.47 o
   7   4  13       10.61        9.61      5.35 o
  -7   5  13        0.02        3.11      2.86 o
  -6   5  13        4.76        5.45      2.85 o
  -5   5  13       21.43       21.99      2.87 o
  -4   5  13       64.04       63.40      2.95 o
  -3   5  13       10.95        8.80      3.10 o
  -2   5  13       51.88       48.71      2.62 o
  -1   5  13       24.25       28.60      2.70 o
   0   5  13        2.01        3.85      2.77 o
   1   5  13        7.93        7.65      4.10 o
   2   5  13       36.27       44.66      4.38 o
   3   5  13       66.06       65.01      4.03 o
   4   5  13        6.85        8.34      4.70 o
   5   5  13       22.61       21.45      4.13 o
   6   5  13        0.48        6.54      4.36 o
  -7   6  13        0.17        2.92      3.02 o
  -6   6  13       12.82       11.16      2.85 o
  -5   6  13       37.54       41.61      4.30 o
  -4   6  13        2.31        3.59      2.63 o
  -3   6  13      123.91      120.88      3.38 o
  -2   6  13       64.23       59.73      2.84 o
  -1   6  13       71.75       56.00      2.85 o
   0   6  13      107.56      112.08      3.51 o
   1   6  13        5.83        5.56      3.36 o
   2   6  13       11.21       11.21      4.04 o
   3   6  13        2.02        2.48      4.67 o
   4   6  13        4.33        8.29      3.68 o
   5   6  13        1.90        2.50      3.81 o
  -6   7  13        0.00        0.01      3.27 o
  -5   7  13        0.30        1.52      2.93 o
  -4   7  13        1.29       -0.60      3.18 o
  -3   7  13        5.80        9.27      2.87 o
  -2   7  13       14.70       10.78      3.09 o
  -1   7  13        2.87        4.42      2.85 o
   0   7  13        1.46        3.59      3.36 o
   1   7  13        0.10        3.64      3.36 o
   2   7  13        0.43        0.86      4.04 o
   3   7  13        4.64        9.00      4.33 o
   4   7  13        0.25        0.56      3.88 o
  -4   8  13        6.52        7.66      3.22 o
  -3   8  13       46.85       38.71      3.16 o
  -2   8  13        5.16        7.97      3.62 o
  -1   8  13        6.93        9.55      3.22 o
   0   8  13        1.99        2.82      3.37 o
   1   8  13        7.70        7.03      3.60 o
   2   8  13        0.09        2.70      3.91 o
   3   8  13        0.17        4.27      3.75 o
  -1   9  13        1.36        2.38      3.26 o
   0   9  13        0.20        1.53      3.69 o
  -9   0  14        0.13       -1.09      4.73 o
  -8   0  14       18.21       13.54      4.48 o
  -7   0  14       13.18        9.31      4.64 o
  -6   0  14       34.74       43.86      4.69 o
  -5   0  14        5.21        1.63      3.79 o
  -4   0  14      128.14      124.83      4.25 o
  -3   0  14      179.97      166.09      4.40 o
  -2   0  14      640.57      634.31      7.42 o
  -1   0  14      213.08      245.56      6.42 o
   0   0  14       28.77       31.86      3.82 o
   1   0  14       90.57      115.04      5.98 o
   2   0  14       43.49       49.66      5.59 o
   3   0  14       14.57       16.62      5.23 o
   4   0  14      118.19      117.67      6.37 o
   5   0  14       28.07       27.98      6.35 o
   6   0  14       47.14       48.97      5.90 o
   7   0  14       13.88       13.00      5.42 o
  -8   1  14        0.91        4.16      3.25 o
  -7   1  14        8.10        6.00      2.55 o
  -6   1  14        0.37        0.00      2.68 o
  -5   1  14      111.39      114.48      2.92 o
  -4   1  14       31.01       32.06      2.87 o
  -3   1  14        0.20        1.07      2.67 o
  -2   1  14       10.79        8.40      2.69 o
  -1   1  14      107.88      118.67      3.60 o
   0   1  14       74.58       80.70      3.83 o
   1   1  14        6.07       10.40      3.38 o
   2   1  14        0.66        3.03      3.96 o
   3   1  14        0.71        1.11      3.97 o
   4   1  14       20.53       15.13      4.19 o
   5   1  14        0.13       -0.21      4.47 o
   6   1  14        3.05        4.13      4.11 o
   7   1  14        0.07        2.26      3.68 o
  -8   2  14        2.86        2.12      3.08 o
  -7   2  14       11.66        7.98      3.08 o
  -6   2  14       13.63       14.75      3.21 o
  -5   2  14        0.00        3.36      2.46 o
  -4   2  14       35.81       40.78      2.79 o
  -3   2  14       40.22       37.42      3.00 o
  -2   2  14        2.81        3.58      2.58 o
  -1   2  14      321.84      323.10      5.43 o
   0   2  14       55.64       58.51      3.19 o
   1   2  14      221.96      222.03      4.24 o
   2   2  14       93.48      101.08      3.78 o
   3   2  14       13.87       11.89      3.15 o
   4   2  14      128.12      127.10      4.56 o
   5   2  14        1.08        1.20      3.88 o
   6   2  14       72.41       68.76      4.81 o
   7   2  14        5.30        6.74      4.00 o
  -8   3  14        9.71        8.34      3.69 o
  -7   3  14        0.55       -0.28      3.15 o
  -6   3  14       24.03       23.31      2.34 o
  -5   3  14        0.34        4.85      3.09 o
  -4   3  14       20.54       20.15      3.54 o
  -3   3  14       45.42       51.90      3.24 o
  -2   3  14       34.67       37.75      3.01 o
  -1   3  14      143.02      133.11      3.14 o
   0   3  14        0.56        2.95      2.63 o
   1   3  14      824.78      852.57      7.60 o
   2   3  14       25.18       23.95      4.50 o
   3   3  14      401.43      416.45      7.61 o
   4   3  14       94.06       91.97      4.28 o
   5   3  14        5.49        7.77      5.05 o
   6   3  14       87.36       76.47      4.36 o
   7   3  14       13.05       11.58      4.06 o
  -8   4  14        1.16       -0.21      3.24 o
  -7   4  14       42.74       36.69      2.88 o
  -6   4  14        0.42        4.03      3.31 o
  -5   4  14       11.85       16.12      3.26 o
  -4   4  14        2.39        6.32      3.07 o
  -3   4  14       21.40       24.85      2.94 o
  -2   4  14        5.58        9.71      3.35 o
  -1   4  14      143.12      138.80      3.66 o
   0   4  14      264.16      274.51      5.47 o
   1   4  14      228.36      242.52      4.36 o
   2   4  14      160.72      172.81      4.71 o
   3   4  14        4.80        6.26      5.48 o
   4   4  14        1.80        5.28      4.56 o
   5   4  14       60.38       68.16      4.62 o
   6   4  14       14.22       15.58      4.84 o
  -7   5  14        0.40        2.65      3.16 o
  -6   5  14        2.20        2.98      2.77 o
  -5   5  14       50.74       56.34      3.60 o
  -4   5  14        2.89        1.50      2.63 o
  -3   5  14       74.74       65.58      2.83 o
  -2   5  14        5.81        7.53      2.68 o
  -1   5  14       31.76       38.57      3.59 o
   0   5  14       34.11       34.17      3.36 o
   1   5  14       96.15      106.52      4.60 o
   2   5  14       12.06       17.46      3.22 o
   3   5  14        3.94        6.26      5.60 o
   4   5  14        4.20        5.10      3.53 o
   5   5  14       33.51       31.68      3.72 o
   6   5  14       12.77       15.12      5.05 o
  -6   6  14        2.69        3.97      3.06 o
  -5   6  14        0.43        2.30      3.02 o
  -4   6  14        0.98        2.08      3.04 o
  -3   6  14       42.56       45.23      3.01 o
  -2   6  14        7.40        7.91      2.49 o
  -1   6  14        1.74        2.48      2.74 o
   0   6  14        8.01        6.49      3.27 o
   1   6  14        1.91        0.44      4.57 o
   2   6  14        7.82        3.13      4.62 o
   3   6  14       13.02       10.87      3.98 o
   4   6  14        4.31        8.31      3.99 o
   5   6  14        2.74        2.54      3.97 o
  -5   7  14        8.79        9.06      3.19 o
  -4   7  14        2.76        2.95      2.86 o
  -3   7  14        5.69        7.97      2.95 o
  -2   7  14        0.49        4.57      2.91 o
  -1   7  14        0.39        5.13      3.11 o
   0   7  14        0.87        1.26      2.98 o
   1   7  14        1.03        2.04      3.33 o
   2   7  14        0.80        1.78      3.82 o
   3   7  14        0.39        2.32      3.29 o
   4   7  14        0.23        3.61      5.19 o
  -4   8  14        8.17        7.97      2.92 o
  -3   8  14        1.98        1.54      3.13 o
  -2   8  14        0.57        3.26      2.99 o
  -1   8  14       22.87       23.54      3.16 o
   0   8  14        0.91       -0.87      3.03 o
   1   8  14       17.32       10.89      3.62 o
   2   8  14        3.02        5.65      4.01 o
  -8   1  15       10.13        8.39      3.70 o
  -7   1  15        2.63        2.55      2.91 o
  -6   1  15       42.57       44.58      2.69 o
  -5   1  15        6.74        9.85      2.68 o
  -4   1  15        8.31        6.24      2.99 o
  -3   1  15        1.18        4.01      2.79 o
  -2   1  15        0.84        0.28      3.29 o
  -1   1  15        5.80        7.88      2.97 o
   0   1  15       12.13       12.15      3.74 o
   1   1  15        5.50        7.35      3.91 o
   2   1  15        0.26        0.82      3.76 o
   3   1  15       64.65       62.44      3.96 o
   4   1  15       35.42       34.94      3.97 o
   5   1  15        0.02        0.22      4.18 o
   6   1  15       14.21       14.63      4.85 o
   7   1  15        0.99        2.72      4.58 o
  -8   2  15       26.36       22.34      3.24 o
  -7   2  15        0.85        2.78      2.86 o
  -6   2  15       24.64       25.60      2.61 o
  -5   2  15       33.91       36.97      2.85 o
  -4   2  15       65.56       75.44      3.45 o
  -3   2  15        1.10        6.60      3.02 o
  -2   2  15       68.12       65.47      2.85 o
  -1   2  15       29.37       32.44      2.65 o
   0   2  15        8.86       11.10      2.88 o
   1   2  15        8.74        9.87      2.98 o
   2   2  15       64.82       69.69      3.99 o
   3   2  15       18.14       19.69      3.80 o
   4   2  15        7.59        8.35      4.66 o
   5   2  15       28.83       25.89      4.22 o
   6   2  15       33.82       36.78      4.57 o
   7   2  15        0.15        1.51      3.83 o
  -8   3  15        5.76        8.38      3.45 o
  -7   3  15        3.95        5.25      2.98 o
  -6   3  15       24.94       25.00      2.97 o
  -5   3  15       63.06       60.00      3.20 o
  -4   3  15      270.80      277.51     10.31 o
  -3   3  15      702.80      734.48     12.54 o
  -2   3  15      406.88      422.93      7.74 o
  -1   3  15      619.36      634.32      9.89 o
   0   3  15       72.22       62.24      3.50 o
   1   3  15      705.39      735.67      8.53 o
   2   3  15      928.31      961.80     15.10 o
   3   3  15      526.45      568.97     11.56 o
   4   3  15      447.03      453.57     19.30 o
   5   3  15       38.33       42.27      5.18 o
   6   3  15       62.54       56.63      7.74 o
   7   3  15       10.66        9.86      4.00 o
  -7   4  15        7.49        9.05      3.30 o
  -6   4  15       17.85       18.18      2.89 o
  -5   4  15      100.98      110.15      4.75 o
  -4   4  15      193.92      207.03      6.28 o
  -3   4  15      143.92      147.72      3.34 o
  -2   4  15      571.19      573.99      8.47 o
  -1   4  15        3.63        4.87      2.79 o
   0   4  15      252.80      242.39      5.65 o
   1   4  15      919.72      948.18     16.36 o
   2   4  15       16.40       23.80      4.04 o
   3   4  15      637.81      691.60     11.39 o
   4   4  15       18.60       23.01      3.74 o
   5   4  15       80.62       70.81      4.75 o
   6   4  15        8.05        9.27      4.32 o
  -7   5  15        8.95        7.73      3.69 o
  -6   5  15       13.93       12.68      3.24 o
  -5   5  15       30.10       29.61      3.40 o
  -4   5  15      105.78       96.74      3.66 o
  -3   5  15       23.87       23.36      3.33 o
  -2   5  15       27.20       32.04      3.55 o
  -1   5  15        3.95        9.37      2.76 o
   0   5  15       29.97       34.53      3.74 o
   1   5  15        0.87       -1.33      3.47 o
   2   5  15        9.68        8.47      3.53 o
   3   5  15        0.22        1.33      3.96 o
   4   5  15        0.01        1.47      6.08 o
   5   5  15        1.86        1.18      4.36 o
   6   5  15        5.26        4.79      4.52 o
  -6   6  15        1.28        3.47      2.74 o
  -5   6  15        0.38       -1.77      3.61 o
  -4   6  15        5.87        6.59      2.73 o
  -3   6  15        1.68        3.81      2.54 o
  -2   6  15        8.14        5.17      3.06 o
  -1   6  15        9.85       10.28      3.27 o
   0   6  15        2.26        6.75      3.84 o
   1   6  15       22.76       19.50      4.14 o
   2   6  15        6.02        9.03      3.87 o
   3   6  15        0.00        3.34      3.62 o
   4   6  15        0.17        4.18      6.13 o
   5   6  15        0.15        7.34      4.03 o
  -5   7  15        0.03        0.63      3.18 o
  -4   7  15        1.62        1.39      3.23 o
  -3   7  15        3.82        4.87      3.19 o
  -2   7  15        0.11        4.89      2.97 o
  -1   7  15        6.54       10.65      3.26 o
   0   7  15        0.18        0.55      4.14 o
   1   7  15        0.47        6.71      5.54 o
   2   7  15        0.00        0.91      4.34 o
   3   7  15        0.48        7.63      4.43 o
   4   7  15        0.47        2.42      3.73 o
  -3   8  15        0.01        1.11      3.68 o
  -2   8  15        7.95       10.31      3.18 o
  -1   8  15       20.15       19.68      3.48 o
   0   8  15        3.23        7.90      4.37 o
   1   8  15        9.67        7.52      4.51 o
   2   8  15        1.30        4.70      4.08 o
  -8   0  16        0.25        0.64      4.35 o
  -7   0  16       41.32       35.79      5.71 o
  -6   0  16       15.35       15.07      4.08 o
  -5   0  16        4.91        3.86      3.78 o
  -4   0  16      103.70      111.94      8.68 o
  -3   0  16        0.08        5.78      3.35 o
  -2   0  16       21.72       26.54      5.10 o
  -1   0  16      155.78      163.21      6.07 o
   0   0  16       36.02       38.38      5.37 o
   1   0  16       17.50       23.37      5.37 o
   2   0  16       48.06       50.01      5.97 o
   3   0  16       38.35       53.77      5.84 o
   4   0  16       19.61       22.24      5.94 o
   5   0  16        1.60        1.50      6.08 o
   6   0  16        2.38        8.62      7.61 o
   7   0  16        0.87       -0.73      9.44 o
  -8   1  16        0.81        6.00      3.15 o
  -7   1  16        1.50        1.33      3.17 o
  -6   1  16        1.88        1.28      2.63 o
  -5   1  16       10.45       13.38      2.58 o
  -4   1  16        0.76        4.03      3.22 o
  -3   1  16        0.21        0.93      2.63 o
  -2   1  16       52.13       47.83      2.83 o
  -1   1  16       50.45       45.29      2.95 o
   0   1  16        7.34       10.80      3.30 o
   1   1  16        0.43       -0.28      3.89 o
   2   1  16        0.06        0.70      3.76 o
   3   1  16        0.35        1.31      3.43 o
   4   1  16       66.69       64.60      4.74 o
   5   1  16       10.28       12.33      4.10 o
   6   1  16        0.18        1.37      4.68 o
   7   1  16        7.98       13.08      4.76 o
  -8   2  16       21.62       17.22      3.02 o
  -7   2  16       13.02       14.63      2.63 o
  -6   2  16        5.58        8.11      2.77 o
  -5   2  16       53.45       61.23      3.51 o
  -4   2  16        2.83        2.75      2.73 o
  -3   2  16       51.98       52.63      2.96 o
  -2   2  16      307.79      337.00      3.89 o
  -1   2  16      199.44      223.28      5.10 o
   0   2  16       75.12       70.46      3.04 o
   1   2  16       89.96       83.90      3.57 o
   2   2  16      117.41      119.76      4.16 o
   3   2  16        1.68        3.87      3.77 o
   4   2  16       74.74       68.85      4.30 o
   5   2  16        1.43        2.11      5.23 o
   6   2  16        8.22        8.24      4.23 o
   7   2  16        1.76       -0.37      4.44 o
  -8   3  16        7.72        6.66      3.22 o
  -7   3  16        5.47       10.78      2.91 o
  -6   3  16       48.93       56.73      3.22 o
  -5   3  16       15.33       11.70      3.12 o
  -4   3  16       86.36       86.30      2.98 o
  -3   3  16        6.97        8.55      2.88 o
  -2   3  16      277.18      301.99      4.20 o
  -1   3  16      450.70      480.71      4.81 o
   0   3  16      528.46      569.50      5.22 o
   1   3  16      193.08      208.67      4.23 o
   2   3  16      149.07      141.00      7.64 o
   3   3  16       16.79       13.86      3.98 o
   4   3  16        2.65        5.41      4.49 o
   5   3  16        0.00        1.99      5.15 o
   6   3  16        0.06        0.67      4.09 o
  -7   4  16       37.86       34.86      3.61 o
  -6   4  16       14.63       13.93      3.17 o
  -5   4  16      137.31      154.51      3.79 o
  -4   4  16        3.10        4.69      3.05 o
  -3   4  16      153.09      159.82      5.93 o
  -2   4  16      124.38      119.07      3.41 o
  -1   4  16      110.34      125.46      3.61 o
   0   4  16      302.06      314.65      7.53 o
   1   4  16      132.50      144.43      4.53 o
   2   4  16        0.46        3.18      3.10 o
   3   4  16       85.63       79.61      8.36 o
   4   4  16        0.29        2.36      4.15 o
   5   4  16        8.11        7.43      5.17 o
   6   4  16        7.27        7.83      4.32 o
  -6   5  16        3.87        3.95      3.43 o
  -5   5  16       23.96       21.17      3.45 o
  -4   5  16        2.22        4.79      3.01 o
  -3   5  16        3.33        5.13      3.27 o
  -2   5  16       11.87       14.31      3.05 o
  -1   5  16       20.95       23.95      3.03 o
   0   5  16        6.10        9.66      3.19 o
   1   5  16       70.11       79.87     10.65 o
   2   5  16        2.62        6.00      4.71 o
   3   5  16        7.02       13.80      4.97 o
   4   5  16        0.80        1.68      3.73 o
   5   5  16        5.58        8.51      4.54 o
  -6   6  16        0.42        6.56      3.52 o
  -5   6  16        0.51        3.54      3.91 o
  -4   6  16        3.10        1.95      2.92 o
  -3   6  16       12.55       14.70      3.33 o
  -2   6  16        0.49        3.49      3.38 o
  -1   6  16        3.19        4.99      3.38 o
   0   6  16        5.94        4.84      3.54 o
   1   6  16        0.53        3.47      3.67 o
   2   6  16        2.96        8.33      4.52 o
   3   6  16       21.48       25.49      4.39 o
   4   6  16        2.70        4.96      4.53 o
  -4   7  16        2.02        3.54      2.98 o
  -3   7  16        1.42        2.46      3.26 o
  -2   7  16        0.02       -0.83      3.51 o
  -1   7  16        2.75        4.11      3.33 o
   0   7  16        1.43        1.01      4.15 o
   1   7  16        0.02        7.51      4.35 o
   2   7  16        1.60        3.81      3.88 o
   3   7  16        0.70        4.38      4.41 o
  -2   8  16        0.21        3.92      3.17 o
  -1   8  16        0.10        1.07      3.75 o
   0   8  16        0.29       -0.95      4.11 o
   1   8  16        3.09        4.39      4.64 o
  -8   1  17        0.58        3.84      3.27 o
  -7   1  17        4.29        3.21      2.80 o
  -6   1  17        3.67        4.31      2.51 o
  -5   1  17        2.17        4.40      2.57 o
  -4   1  17       45.54       47.13      3.43 o
  -3   1  17       32.91       33.82      3.01 o
  -2   1  17        9.22       10.37      3.35 o
  -1   1  17        2.04        4.07      2.84 o
   0   1  17       54.85       53.88      4.04 o
   1   1  17       39.04       42.53      3.84 o
   2   1  17       42.04       42.12      4.04 o
   3   1  17       33.90       30.66      4.21 o
   4   1  17       96.72      104.09      4.98 o
   5   1  17       12.31       17.87      4.76 o
   6   1  17        1.62        1.15      4.66 o
  -8   2  17        7.20        6.21      3.27 o
  -7   2  17        3.21        3.89      2.95 o
  -6   2  17       45.89       42.01      2.82 o
  -5   2  17      107.11      102.35      3.38 o
  -4   2  17       35.73       37.33      3.26 o
  -3   2  17       92.40       94.26      3.63 o
  -2   2  17       16.58       18.00      3.39 o
  -1   2  17       55.47       65.25      4.00 o
   0   2  17        4.34        8.65      2.90 o
   1   2  17        8.83        7.62      3.17 o
   2   2  17        2.20        3.69      3.16 o
   3   2  17       20.38       18.25      3.51 o
   4   2  17       70.16       73.03      4.42 o
   5   2  17       25.21       33.56      5.64 o
   6   2  17       16.95       16.27      6.45 o
  -7   3  17       25.30       21.68      3.03 o
  -6   3  17       32.67       31.24      3.05 o
  -5   3  17        9.68        9.55      3.29 o
  -4   3  17       46.99       47.61      3.21 o
  -3   3  17       60.80       58.71      3.03 o
  -2   3  17      174.98      175.52      4.32 o
  -1   3  17     1013.78     1044.62      6.10 o
   0   3  17       69.56       65.72      3.17 o
   1   3  17      351.83      368.43      6.73 o
   2   3  17       21.91       21.07      3.54 o
   3   3  17      106.00      109.79      4.89 o
   4   3  17       96.70      102.87      5.25 o
   5   3  17       24.72       22.72      4.35 o
   6   3  17       16.25       13.11      4.81 o
  -7   4  17        0.67        1.36      3.02 o
  -6   4  17       59.17       62.29      4.00 o
  -5   4  17        6.90        8.46      2.92 o
  -4   4  17       48.23       50.36      3.20 o
  -3   4  17      141.77      135.60      3.45 o
  -2   4  17        3.85        7.58      2.94 o
  -1   4  17      623.21      628.21      7.39 o
   0   4  17      349.94      362.77      7.75 o
   1   4  17      560.27      590.19      9.37 o
   2   4  17      327.71      313.85      5.47 o
   3   4  17        2.76        5.01      4.00 o
   4   4  17       58.35       59.80      5.23 o
   5   4  17       51.30       38.16      6.73 o
  -6   5  17        5.12        8.73      3.59 o
  -5   5  17        1.17        5.31      3.24 o
  -4   5  17       32.75       29.07      2.99 o
  -3   5  17        0.24        0.40      3.20 o
  -2   5  17        1.29        1.98      3.27 o
  -1   5  17        5.22        8.90      3.04 o
   0   5  17       41.42       41.08      3.13 o
   1   5  17       13.73       14.05      3.67 o
   2   5  17        0.23        0.28      4.01 o
   3   5  17       17.15       20.44      4.49 o
   4   5  17        0.57        0.70      5.00 o
   5   5  17       34.77       33.15      6.51 o
  -5   6  17        1.70        1.33      3.60 o
  -4   6  17        3.41        5.28      3.49 o
  -3   6  17        0.12       -0.81      3.45 o
  -2   6  17        0.80        0.29      3.40 o
  -1   6  17       43.95       42.74      3.21 o
   0   6  17        0.22        0.77      3.63 o
   1   6  17       39.07       43.99      4.71 o
   2   6  17        9.47       11.58      4.90 o
   3   6  17        9.40       12.48      4.59 o
   4   6  17        1.11        5.23      4.54 o
  -4   7  17        1.75        1.20      3.85 o
  -3   7  17        0.02        3.56      3.95 o
  -2   7  17        0.15        3.24      3.61 o
  -1   7  17        0.91        3.64      3.14 o
   0   7  17        3.24        4.47      3.81 o
   1   7  17       10.24        8.82      4.15 o
   2   7  17        3.57        1.46      5.17 o
   3   7  17        0.15        0.10      4.15 o
  -8   0  18       17.16        9.01      4.22 o
  -7   0  18        0.24        5.59      5.02 o
  -6   0  18       26.16       22.81      4.18 o
  -5   0  18        3.10        1.95      3.91 o
  -4   0  18      141.35      146.33      7.57 o
  -3   0  18       10.66       17.54      4.72 o
  -2   0  18       78.78       71.83      4.91 o
  -1   0  18       93.30       82.60      4.21 o
   0   0  18        2.53        3.21      7.28 o
   1   0  18      113.71      102.31      8.74 o
   2   0  18      104.06       89.39      6.13 o
   3   0  18       78.39       79.80      6.19 o
   4   0  18       31.68       33.11      6.14 o
   5   0  18        0.13        5.49      6.80 o
   6   0  18        0.00        3.91      7.92 o
  -8   1  18        7.43        9.23      3.32 o
  -7   1  18       11.82        9.69      3.34 o
  -6   1  18        5.64        5.87      2.84 o
  -5   1  18       17.32       20.43      2.66 o
  -4   1  18        0.18        7.03      3.75 o
  -3   1  18        8.31       13.68      3.05 o
  -2   1  18        6.89       10.95      2.65 o
  -1   1  18        3.78        7.72      2.87 o
   0   1  18       95.11       86.17      4.08 o
   1   1  18       59.94       67.79      4.11 o
   2   1  18       57.08       46.37      3.91 o
   3   1  18        0.16        1.65      3.60 o
   4   1  18       60.21       57.09      4.77 o
   5   1  18        1.87        2.70      4.75 o
   6   1  18       10.70       11.93      5.22 o
  -7   2  18        0.04        0.31      2.68 o
  -6   2  18       55.64       48.04      3.33 o
  -5   2  18       39.14       33.23      3.15 o
  -4   2  18      180.68      179.40      3.32 o
  -3   2  18      227.61      243.97      3.66 o
  -2   2  18      453.86      479.34      7.28 o
  -1   2  18      161.17      156.67      4.10 o
   0   2  18        5.55        6.33      3.32 o
   1   2  18      111.54      104.42      3.84 o
   2   2  18       60.79       60.66      3.41 o
   3   2  18        1.91        5.06      3.90 o
   4   2  18       16.00       13.20      3.43 o
   5   2  18        0.30        5.43      4.75 o
   6   2  18        0.37        6.14      5.25 o
  -7   3  18        0.48        4.20      2.98 o
  -6   3  18       35.16       31.61      3.11 o
  -5   3  18        0.35       -1.55      2.89 o
  -4   3  18      129.94      136.66      3.98 o
  -3   3  18        8.57       10.82      2.74 o
  -2   3  18       15.18       20.43      2.55 o
  -1   3  18      176.30      175.00      3.78 o
   0   3  18        1.72        3.24      3.50 o
   1   3  18      337.90      335.90      4.80 o
   2   3  18        0.01        4.35      3.35 o
   3   3  18       36.89       41.12      5.67 o
   4   3  18        0.12        1.52      4.00 o
   5   3  18        5.73        3.50      4.53 o
   6   3  18        0.69       -0.57      5.84 o
  -6   4  18        1.82        2.36      3.53 o
  -5   4  18       41.64       41.26      3.36 o
  -4   4  18        0.03        1.13      2.54 o
  -3   4  18       50.29       54.38      3.26 o
  -2   4  18        4.32       12.04      3.26 o
  -1   4  18       48.21       52.56      3.64 o
   0   4  18      167.12      159.83      4.75 o
   1   4  18       16.89       20.13      3.68 o
   2   4  18      167.24      170.38      4.80 o
   3   4  18        1.93        3.93      3.84 o
   4   4  18        4.15        0.84      4.38 o
   5   4  18        1.46       -0.72      4.35 o
  -6   5  18        6.04        4.24      3.19 o
  -5   5  18       20.04       15.09      3.16 o
  -4   5  18       41.66       38.38      3.92 o
  -3   5  18       61.50       66.48      3.56 o
  -2   5  18       41.33       41.22      3.27 o
  -1   5  18        8.72       12.04      3.47 o
   0   5  18       17.32       16.63      3.51 o
   1   5  18       25.61       31.37      3.79 o
   2   5  18        0.36        0.95      4.08 o
   3   5  18        0.03        4.56      4.83 o
   4   5  18        0.72        2.56      4.40 o
  -5   6  18        0.47        4.47      4.10 o
  -4   6  18        1.31        6.59      3.53 o
  -3   6  18        0.37        1.52      3.56 o
  -2   6  18        0.37        4.35      3.75 o
  -1   6  18        0.38        3.52      3.26 o
   0   6  18        5.88        7.43      3.41 o
   1   6  18        9.18       16.87      4.26 o
   2   6  18        2.22        3.09      4.84 o
   3   6  18        5.80        8.66      4.57 o
  -3   7  18        4.72        6.68      3.75 o
  -2   7  18        0.05        2.86      4.05 o
  -1   7  18       12.87       12.70      3.72 o
   0   7  18        1.45        5.33      4.00 o
   1   7  18        0.47        5.75      4.50 o
   2   7  18       12.08       14.69      4.65 o
  -7   1  19        1.49        2.82      2.77 o
  -6   1  19        7.48        9.26      3.18 o
  -5   1  19        0.01        2.12      2.96 o
  -4   1  19        3.33        3.28      2.40 o
  -3   1  19      126.35      148.17      3.48 o
  -2   1  19        7.30       10.28      2.89 o
  -1   1  19        7.83       11.64      2.92 o
   0   1  19       22.31       22.48      3.84 o
   1   1  19        7.45       10.46      3.83 o
   2   1  19      112.65      106.97      4.51 o
   3   1  19       14.40       12.21      3.61 o
   4   1  19       24.98       27.21      4.16 o
   5   1  19        0.03        0.49      4.79 o
   6   1  19       24.34       23.23      5.51 o
  -7   2  19        3.61        3.67      2.67 o
  -6   2  19       18.81       15.72      2.76 o
  -5   2  19       11.78       10.79      2.88 o
  -4   2  19       42.17       50.09      3.69 o
  -3   2  19      454.07      473.38      5.09 o
  -2   2  19       11.72       14.39      3.12 o
  -1   2  19      373.74      400.99      4.66 o
   0   2  19        1.22        0.76      3.40 o
   1   2  19        5.67        5.84      3.51 o
   2   2  19       61.43       63.45      4.04 o
   3   2  19        0.95        3.69      3.81 o
   4   2  19        8.52        5.62      4.33 o
   5   2  19        7.33        4.92      4.46 o
  -7   3  19        2.03        1.68      3.52 o
  -6   3  19        2.77        8.95      2.86 o
  -5   3  19       24.27       18.55      3.24 o
  -4   3  19        0.58        5.53      2.83 o
  -3   3  19       81.28       77.62      3.81 o
  -2   3  19        3.96        3.23      3.83 o
  -1   3  19      109.40      114.57      3.59 o
   0   3  19       26.96       31.40      2.98 o
   1   3  19       18.31       19.13      3.92 o
   2   3  19        0.05        1.75      3.03 o
   3   3  19        1.41        4.51      4.12 o
   4   3  19        0.16        5.06      4.28 o
   5   3  19       10.46       11.79      5.25 o
  -6   4  19        0.16        2.83      3.60 o
  -5   4  19       16.05       10.37      3.32 o
  -4   4  19        5.53        7.25      2.68 o
  -3   4  19        5.89       10.14      3.55 o
  -2   4  19        0.44        1.56      2.78 o
  -1   4  19        6.13       10.57      2.82 o
   0   4  19        0.40        3.20      2.99 o
   1   4  19        3.54        4.59      3.41 o
   2   4  19        5.70        5.67      4.02 o
   3   4  19        2.54        6.91      4.15 o
   4   4  19        2.06       -0.20      4.52 o
   5   4  19        0.39        4.60      5.32 o
  -5   5  19       33.76       27.65      3.25 o
  -4   5  19       22.72       26.53      3.60 o
  -3   5  19       13.14       14.25      3.52 o
  -2   5  19       96.10       90.19      3.72 o
  -1   5  19       17.04       15.98      3.68 o
   0   5  19        3.63        4.34      4.03 o
   1   5  19        0.00        2.11      3.60 o
   2   5  19        6.10       10.75      3.88 o
   3   5  19        7.61        7.68      4.87 o
   4   5  19       10.81       14.57      6.53 o
  -4   6  19        0.04        0.73      3.17 o
  -3   6  19        0.01        1.63      3.32 o
  -2   6  19        9.06       10.51      3.64 o
  -1   6  19       17.85       20.46      4.25 o
   0   6  19       13.08       12.10      3.26 o
   1   6  19        6.57       13.12      4.37 o
   2   6  19        8.72       14.41      4.47 o
   3   6  19       28.82       25.79      4.79 o
  -2   7  19        0.85        3.45      3.86 o
  -1   7  19        1.93        5.05      3.79 o
   0   7  19        1.32        2.43      4.31 o
   1   7  19        9.12        7.04      4.24 o
  -7   0  20       19.67       26.36      5.58 o
  -6   0  20        3.48        3.22      4.30 o
  -5   0  20       37.02       37.17      4.15 o
  -4   0  20        0.58        1.46      4.54 o
  -3   0  20       53.27       56.08      4.79 o
  -2   0  20      255.00      230.90      6.60 o
  -1   0  20       20.83       16.70      4.51 o
   0   0  20      685.95      642.09     20.19 o
   1   0  20        6.75        7.94      5.66 o
   2   0  20      541.04      496.20      8.89 o
   3   0  20       47.67       50.18      6.45 o
   4   0  20        1.73       -0.29      6.62 o
   5   0  20       69.61       55.65     10.61 o
  -7   1  20       10.53        6.58      2.98 o
  -6   1  20        0.10        0.83      2.97 o
  -5   1  20       21.04       20.02      2.77 o
  -4   1  20       15.83       14.51      2.69 o
  -3   1  20       39.81       40.78      2.98 o
  -2   1  20       34.42       41.90      3.55 o
  -1   1  20       29.75       28.18      3.22 o
   0   1  20        7.93        6.88      3.14 o
   1   1  20        7.31       11.05      3.17 o
   2   1  20       39.44       39.81      3.82 o
   3   1  20       30.92       25.66      3.98 o
   4   1  20        6.16        5.17      4.83 o
   5   1  20        0.00        1.69      4.78 o
  -7   2  20        0.45        2.27      3.22 o
  -6   2  20       16.70       14.91      3.17 o
  -5   2  20        0.93        5.69      2.60 o
  -4   2  20        0.37        3.58      2.66 o
  -3   2  20       69.58       67.66      3.75 o
  -2   2  20        3.89        5.81      3.20 o
  -1   2  20       48.68       46.55      3.42 o
   0   2  20       38.19       39.96      3.25 o
   1   2  20        5.16        5.52      3.39 o
   2   2  20        9.97       10.29      3.19 o
   3   2  20       15.67       13.15      3.69 o
   4   2  20        2.56        5.67      4.46 o
   5   2  20        0.46        3.71      5.27 o
  -6   3  20       27.45       28.77      3.30 o
  -5   3  20        0.60        1.09      2.98 o
  -4   3  20       20.76       21.71      2.94 o
  -3   3  20       56.60       60.02      3.22 o
  -2   3  20        9.09       12.91      3.93 o
  -1   3  20       84.37       80.36      3.80 o
   0   3  20       14.95       17.67      3.12 o
   1   3  20        2.15        2.83      3.53 o
   2   3  20        8.40        9.01      3.86 o
   3   3  20       31.43       32.44      4.33 o
   4   3  20        0.02        0.13      3.57 o
   5   3  20        0.95        4.90      5.36 o
  -6   4  20        0.61        3.74      3.40 o
  -5   4  20       14.76       23.43      3.96 o
  -4   4  20        0.69        0.56      3.19 o
  -3   4  20        0.31        2.27      3.63 o
  -2   4  20        7.91       10.46      3.26 o
  -1   4  20       19.29       18.96      3.71 o
   0   4  20        7.37        7.92      3.56 o
   1   4  20        0.27        5.17      4.25 o
   2   4  20       10.51       12.77      3.90 o
   3   4  20        4.90        5.92      4.00 o
   4   4  20        2.35        7.53      5.21 o
  -5   5  20       17.26       17.97      3.88 o
  -4   5  20        0.10        3.09      3.93 o
  -3   5  20       25.55       19.94      3.61 o
  -2   5  20       26.20       27.19      3.98 o
  -1   5  20       57.13       50.14      3.38 o
   0   5  20       81.51       66.57      3.49 o
   1   5  20        1.85        3.82      5.10 o
   2   5  20        2.11        5.18      4.32 o
   3   5  20        9.72       11.47      4.18 o
  -4   6  20        1.61        2.41      3.58 o
  -3   6  20        0.16       -1.15      3.65 o
  -2   6  20       45.72       44.67      3.80 o
  -1   6  20       13.91       10.87      4.16 o
   0   6  20       16.34       15.86      4.52 o
   1   6  20       11.76       16.19      5.20 o
   2   6  20        0.01        0.90      4.53 o
  -6   1  21       29.14       23.14      3.24 o
  -5   1  21       74.55       70.70      3.14 o
  -4   1  21      113.94      106.06      3.22 o
  -3   1  21      140.54      144.02      4.46 o
  -2   1  21       49.02       45.24      3.14 o
  -1   1  21        8.93        7.29      2.93 o
   0   1  21       15.94       15.26      3.29 o
   1   1  21        6.14        7.56      3.55 o
   2   1  21       31.12       28.29      4.40 o
   3   1  21        2.85        1.95      4.27 o
   4   1  21        2.55        3.73      4.73 o
   5   1  21       13.22       11.17      5.30 o
  -6   2  21        2.94        3.08      2.82 o
  -5   2  21        2.14        4.01      2.82 o
  -4   2  21        6.84        8.88      3.89 o
  -3   2  21       13.16       17.20      3.37 o
  -2   2  21       11.50       10.79      3.36 o
  -1   2  21       23.78       24.62      3.38 o
   0   2  21       20.82       24.55      3.61 o
   1   2  21        0.10        4.51      3.30 o
   2   2  21        3.10        3.87      3.53 o
   3   2  21        0.36        4.87      3.51 o
   4   2  21        3.71        2.19      4.76 o
   5   2  21        0.04        3.89      5.42 o
  -6   3  21        0.04        1.61      3.20 o
  -5   3  21        1.45        5.05      3.57 o
  -4   3  21        2.91        5.55      3.41 o
  -3   3  21        2.14        3.90      2.87 o
  -2   3  21        3.90        8.86      3.60 o
  -1   3  21       17.42       23.81      3.35 o
   0   3  21       45.56       49.41      3.83 o
   1   3  21        7.66        8.85      3.97 o
   2   3  21        1.61        3.69      4.33 o
   3   3  21       12.62       16.93      5.10 o
   4   3  21       10.78       14.31      4.54 o
  -5   4  21        1.65        2.58      3.41 o
  -4   4  21        3.04        5.38      2.91 o
  -3   4  21        7.67        8.38      4.27 o
  -2   4  21        1.47        1.08      3.45 o
  -1   4  21        1.57        2.60      3.44 o
   0   4  21        0.39       -0.41      3.30 o
   1   4  21        3.55        6.66      3.91 o
   2   4  21       13.99       16.23      4.94 o
   3   4  21        2.62        6.01      4.36 o
  -4   5  21        0.15        4.87      3.25 o
  -3   5  21        0.77        1.59      3.33 o
  -2   5  21       20.00       20.93      3.32 o
  -1   5  21        8.41        7.44      4.03 o
   0   5  21       37.62       36.10      4.76 o
   1   5  21        2.26        7.64      4.47 o
   2   5  21        3.40        3.10      4.52 o
   3   5  21        4.62        3.33      4.53 o
  -3   6  21       40.15       40.51      5.11 o
  -2   6  21        1.86        3.22      3.26 o
  -1   6  21       47.57       40.94      3.43 o
   0   6  21        0.49        1.42      4.62 o
   1   6  21        0.01        3.42      4.09 o
  -6   0  22       25.17       29.78      5.35 o
  -5   0  22       96.96       79.57      4.87 o
  -4   0  22       77.34       78.12      7.08 o
  -3   0  22       69.48       67.67      4.91 o
  -2   0  22        2.47        0.77      3.52 o
  -1   0  22        1.57        3.81      4.37 o
   0   0  22       57.85       48.34      5.73 o
   1   0  22       44.00       39.52      6.13 o
   2   0  22       66.41       59.71      6.43 o
   3   0  22        0.08        2.36      6.14 o
   4   0  22       94.64       71.68      7.47 o
  -6   1  22        2.66        2.22      3.19 o
  -5   1  22       55.29       47.23      3.06 o
  -4   1  22       58.99       58.97      3.01 o
  -3   1  22       80.07       80.72      4.94 o
  -2   1  22       76.70       73.77      4.26 o
  -1   1  22        1.14        4.11      3.18 o
   0   1  22       36.68       34.04      3.46 o
   1   1  22       10.17       10.35      3.56 o
   2   1  22        0.86        1.63      4.38 o
   3   1  22       22.12       19.99      4.49 o
   4   1  22       10.87        8.15      5.26 o
  -6   2  22        0.00        1.82      3.26 o
  -5   2  22        5.22        6.73      3.35 o
  -4   2  22        1.19        0.97      2.88 o
  -3   2  22       18.07       19.58      3.72 o
  -2   2  22       11.62       13.17      3.12 o
  -1   2  22        1.15        2.48      3.60 o
   0   2  22       27.22       32.44      3.72 o
   1   2  22        2.19        6.54      3.35 o
   2   2  22        2.85        5.52      3.92 o
   3   2  22        2.67        6.71      4.25 o
   4   2  22        1.56        5.78      4.53 o
  -5   3  22        0.66        2.47      3.32 o
  -4   3  22        0.08        0.41      3.53 o
  -3   3  22        5.96        6.13      2.87 o
  -2   3  22        9.88       10.29      3.46 o
  -1   3  22        0.10        2.69      3.92 o
   0   3  22        9.37       11.63      4.43 o
   1   3  22        0.14        0.58      3.72 o
   2   3  22        3.66        5.17      3.51 o
   3   3  22       11.75       11.17      4.50 o
   4   3  22        0.01        0.55      5.44 o
  -5   4  22        0.87        4.19      3.50 o
  -4   4  22        5.90        6.06      3.12 o
  -3   4  22        7.56        8.46      3.33 o
  -2   4  22        1.48        3.36      3.45 o
  -1   4  22        0.01        4.30      3.50 o
   0   4  22        0.66        0.38      3.94 o
   1   4  22       29.88       31.22      4.65 o
   2   4  22        1.10        1.80      5.15 o
   3   4  22        7.66       10.16      5.34 o
  -3   5  22       30.08       26.09      3.64 o
  -2   5  22        3.19        5.13      3.68 o
  -1   5  22       28.41       27.71      3.27 o
   0   5  22        5.51        8.31      4.66 o
   1   5  22        0.26        0.31      4.03 o
   2   5  22        0.17        3.22      5.28 o
  -5   1  23       24.86       25.24      3.22 o
  -4   1  23        8.24        7.77      3.04 o
  -3   1  23        1.99        5.70      3.22 o
  -2   1  23       51.09       43.18      3.83 o
  -1   1  23        0.20        4.05      3.34 o
   0   1  23      134.13      117.97      3.86 o
   1   1  23        2.39        3.83      3.41 o
   2   1  23        8.14        6.64      4.38 o
   3   1  23        8.78        6.89      4.79 o
   4   1  23        1.65        2.74      4.51 o
  -5   2  23        8.46        5.42      3.02 o
  -4   2  23        0.12       -1.16      3.11 o
  -3   2  23        0.50        1.20      3.14 o
  -2   2  23        0.75        2.37      3.32 o
  -1   2  23        5.96        7.33      3.16 o
   0   2  23        0.75        5.27      3.41 o
   1   2  23        0.00        8.15      4.18 o
   2   2  23       10.85        9.24      3.92 o
   3   2  23       29.70       26.45      4.12 o
  -5   3  23        3.46        5.10      3.82 o
  -4   3  23        0.74        4.41      3.38 o
  -3   3  23        4.50        9.01      3.07 o
  -2   3  23        3.88       -0.23      3.52 o
  -1   3  23        3.46        3.85      3.56 o
   0   3  23       15.03       20.24      3.45 o
   1   3  23       25.77       30.96      3.96 o
   2   3  23       36.70       36.78      4.32 o
   3   3  23        0.03        0.33      4.71 o
  -4   4  23        4.44        5.36      4.03 o
  -3   4  23        7.22        8.56      3.41 o
  -2   4  23       24.47       18.14      4.04 o
  -1   4  23       12.87       13.06      3.43 o
   0   4  23        6.90        6.18      3.44 o
   1   4  23       11.81       14.29      4.30 o
   2   4  23       13.73       10.36      5.52 o
  -2   5  23        4.18        4.40      3.75 o
  -1   5  23        2.86        1.06      3.88 o
   0   5  23        4.89        3.71      3.84 o
  -5   0  24      113.93       82.82      8.78 o
  -4   0  24        1.01        7.68      4.45 o
  -3   0  24        0.37        1.95      4.38 o
  -2   0  24        1.53       -0.25      4.31 o
  -1   0  24        3.82        7.91      8.14 o
   0   0  24       36.73       40.35      6.09 o
   1   0  24        9.96        7.92      6.25 o
   2   0  24        0.13       -2.76      6.57 o
   3   0  24        4.38        4.05      7.29 o
  -5   1  24        0.28        1.77      3.04 o
  -4   1  24       19.10       12.61      3.63 o
  -3   1  24        0.77        5.23      3.52 o
  -2   1  24       40.06       35.47      3.59 o
  -1   1  24       12.27       11.70      2.95 o
   0   1  24       17.02       12.13      3.53 o
   1   1  24        9.04        3.71      3.51 o
   2   1  24        9.93        9.14      3.98 o
   3   1  24        3.29        8.23      4.54 o
  -4   2  24        6.23        3.46      2.94 o
  -3   2  24        8.15        9.66      3.27 o
  -2   2  24        3.55        7.94      3.63 o
  -1   2  24        0.40        0.66      3.28 o
   0   2  24        8.04       11.22      3.67 o
   1   2  24        8.70       13.82      4.14 o
   2   2  24        6.05        9.34      3.97 o
   3   2  24        0.00        2.90      4.26 o
  -4   3  24        3.13        6.43      3.41 o
  -3   3  24        0.14        2.96      3.34 o
  -2   3  24        6.61       10.79      3.70 o
  -1   3  24        1.50        2.95      3.87 o
   0   3  24        0.28        1.21      3.65 o
   1   3  24        3.06        6.67      4.42 o
   2   3  24        2.85        4.09      4.95 o
  -3   4  24        6.25        7.96      3.69 o
  -2   4  24       16.53       10.19      3.81 o
  -1   4  24        0.19        0.82      3.72 o
   0   4  24        1.32        2.97      3.67 o
   1   4  24        0.50        2.99      4.88 o
  -4   1  25        1.96        5.68      3.25 o
  -3   1  25        3.72       -0.47      3.16 o
  -2   1  25       14.58       16.24      3.68 o
  -1   1  25        0.02        3.29      4.41 o
   0   1  25        1.04        4.18      3.27 o
   1   1  25        4.02        5.71      3.47 o
   2   1  25        3.36        5.06      3.84 o
  -4   2  25       14.47       10.26      4.19 o
  -3   2  25        0.06        3.51      3.48 o
  -2   2  25       25.47       23.93      4.04 o
  -1   2  25        7.46        9.44      3.48 o
   0   2  25       20.49       18.16      3.71 o
   1   2  25        0.61        4.03      3.70 o
   2   2  25        2.48        3.37      4.08 o
  -3   3  25       14.56       10.03      3.15 o
  -2   3  25        0.12        1.47      3.80 o
  -1   3  25        5.93        5.72      3.42 o
   0   3  25        0.33        1.68      3.99 o
   1   3  25        0.27        0.62      4.04 o
  -3   0  26        1.43        3.26      4.13 o
  -2   0  26        7.78        8.80      5.07 o
  -1   0  26        1.03        1.88      4.43 o
   0   0  26        0.71        6.23      6.55 o
   1   0  26       32.40       29.66      7.48 o
  -3   1  26        0.34       -2.05      3.09 o
  -2   1  26        6.60        9.68      4.09 o
  -1   1  26        2.80        2.62      3.36 o
   0   1  26        2.06        4.71      4.12 o
   1   1  26        2.18       -1.88      3.74 o
  -2   2  26        8.68        3.91      3.72 o
  -1   2  26        3.56        4.03      4.66 o
   0   2  26        2.70        3.43      4.32 o
 
